# Supplementary material for: Discovery of a Baloxavir‐Inspired Endonuclease Inhibitor That Prevents Herpes Simplex Virus 1 Replication in Cell Culture and In Vivo
Source: Adv Sci (Weinh). 2025 Sep 15;12(42):e08006. doi: 10.1002/advs.202508006 (PMC12622528; doi:10.1002/advs.202508006)
Supplement: Supplementary file 2 — Supporting Information [file ADVS-12-e08006-s002.zip]

Archive with 2 entries (2 files):
- S1_pUL15C-LN7_Fig2A.pdb
- S2_pUL15C-dsDNA_Fig2B.pdb
