# Supplementary material for: Discovery of a Baloxavir‐Inspired Endonuclease Inhibitor That Prevents Herpes Simplex Virus 1 Replication in Cell Culture and In Vivo
Source: Adv Sci (Weinh). 2025 Sep 15;12(42):e08006. doi: 10.1002/advs.202508006 (PMC12622528; doi:10.1002/advs.202508006)
Supplement: Supplementary file 2 — Supporting Information [file ADVS-12-e08006-s002.zip › S1_pUL15C-LN7_Fig2A.pdb]

TITLE     STRUCTURAL MODEL OF A PUTATIVE, ENERGY-REFINED COMPLEX BETWEEN
TITLE    2 HERPERVIRUS 1 pUL15C AND THE BALOXAVIR-INSPIRED LN-7 PYRIDONE
TITLE    3 REPRESENTATIVE STRUCTURE FROM THE MOLECULAR DYNAMICS SIMULATION
TITLE    4 FOLLOWED BY A COOLING PROCEDURE AND ENERGY MINIMIZATION
EXPDTA    THEORETICAL MODEL
REMARK    AMBER FORCE FIELD (UCSF)
ATOM      1  N   PRO A 476      44.589  61.103  33.491 -0.20 20.00           N  
ATOM      2  H2  PRO A 476      45.239  61.647  32.943  0.31 20.00           H  
ATOM      3  H3  PRO A 476      44.944  60.211  33.806  0.31 20.00           H  
ATOM      4  CD  PRO A 476      43.936  61.818  34.629 -0.01 20.00           C  
ATOM      7  CG  PRO A 476      42.427  61.792  34.457 -0.12 10.00           C  
ATOM     10  CB  PRO A 476      42.244  61.592  32.914 -0.11 50.00           C  
ATOM     13  CA  PRO A 476      43.413  60.695  32.663  0.10  0.00           C  
ATOM     15  C   PRO A 476      43.695  60.503  31.190  0.52 60.00           C  
ATOM     16  O   PRO A 476      44.654  61.026  30.644 -0.50  0.00           O  
ATOM     17  N   VAL A 477      42.841  59.707  30.525 -0.41 57.00           N  
ATOM     18  H   VAL A 477      42.118  59.323  31.115  0.27 19.00           H  
ATOM     19  CA  VAL A 477      42.716  59.711  29.011 -0.08 75.00           C  
ATOM     21  CB  VAL A 477      43.738  58.634  28.449  0.29 85.00           C  
ATOM     23  CG1 VAL A 477      43.316  57.207  28.449 -0.31 92.00           C  
ATOM     27  CG2 VAL A 477      44.003  59.013  26.939 -0.31 92.00           C  
ATOM     31  C   VAL A 477      41.289  59.480  28.533  0.59 73.00           C  
ATOM     32  O   VAL A 477      40.927  59.836  27.388 -0.56 79.00           O  
ATOM     33  N   LEU A 478      40.402  58.879  29.300 -0.41 57.00           N  
ATOM     34  H   LEU A 478      40.756  58.783  30.241  0.27 19.00           H  
ATOM     35  CA  LEU A 478      39.070  58.433  28.834 -0.05 18.00           C  
ATOM     37  CB  LEU A 478      38.529  57.467  29.926 -0.11  2.00           C  
ATOM     40  CG  LEU A 478      39.457  56.200  30.035  0.35 31.00           C  
ATOM     42  CD1 LEU A 478      38.864  55.394  31.210 -0.41 21.00           C  
ATOM     46  CD2 LEU A 478      39.602  55.392  28.739 -0.41 21.00           C  
ATOM     50  C   LEU A 478      38.049  59.647  28.533  0.59 73.00           C  
ATOM     51  O   LEU A 478      38.181  60.776  29.011 -0.56 79.00           O  
ATOM     52  N   THR A 479      36.985  59.395  27.675 -0.41 57.00           N  
ATOM     53  H   THR A 479      36.998  58.551  27.121  0.27 19.00           H  
ATOM     54  CA  THR A 479      35.936  60.383  27.354 -0.03 89.00           C  
ATOM     56  CB  THR A 479      35.164  59.858  26.179  0.36 54.00           C  
ATOM     58  CG2 THR A 479      33.816  60.526  25.964 -0.24 38.00           C  
ATOM     62  OG1 THR A 479      35.955  60.062  25.036 -0.67 61.00           O  
ATOM     63  HG1 THR A 479      35.339  59.968  24.306  0.41  2.00           H  
ATOM     64  C   THR A 479      35.173  60.521  28.660  0.59 73.00           C  
ATOM     65  O   THR A 479      34.646  59.544  29.165 -0.56 79.00           O  
ATOM     66  N   LYS A 480      35.199  61.664  29.264 -0.34 79.00           N  
ATOM     67  H   LYS A 480      35.593  62.469  28.797  0.27 47.00           H  
ATOM     68  CA  LYS A 480      34.554  61.946  30.544 -0.24  0.00           C  
ATOM     70  CB  LYS A 480      34.683  63.412  30.816 -0.00 94.00           C  
ATOM     73  CG  LYS A 480      34.210  63.786  32.217  0.01 87.00           C  
ATOM     76  CD  LYS A 480      34.406  65.296  32.501 -0.04 79.00           C  
ATOM     79  CE  LYS A 480      34.199  65.680  33.968 -0.01 43.00           C  
ATOM     82  NZ  LYS A 480      35.158  64.973  34.827 -0.38 54.00           N1+
ATOM     83  HZ1 LYS A 480      36.098  65.234  34.567  0.34  0.00           H  
ATOM     84  HZ2 LYS A 480      35.095  65.171  35.815  0.34  0.00           H  
ATOM     85  HZ3 LYS A 480      35.216  63.968  34.748  0.34  0.00           H  
ATOM     86  C   LYS A 480      33.064  61.540  30.574  0.73 41.00           C  
ATOM     87  O   LYS A 480      32.716  60.841  31.530 -0.58 94.00           O  
ATOM     88  N   SER A 481      32.298  61.894  29.571 -0.41 57.00           N  
ATOM     89  H   SER A 481      32.775  62.414  28.848  0.27 19.00           H  
ATOM     90  CA  SER A 481      30.913  61.492  29.349 -0.02 49.00           C  
ATOM     92  CB  SER A 481      30.429  62.279  28.182  0.21 17.00           C  
ATOM     95  OG  SER A 481      30.951  61.850  27.017 -0.65 46.00           O  
ATOM     96  HG  SER A 481      30.364  61.163  26.694  0.42 75.00           H  
ATOM     97  C   SER A 481      30.637  59.953  29.101  0.59 73.00           C  
ATOM     98  O   SER A 481      29.565  59.540  29.475 -0.56 79.00           O  
ATOM     99  N   ALA A 482      31.585  59.143  28.621 -0.41 57.00           N  
ATOM    100  H   ALA A 482      32.444  59.542  28.271  0.27 19.00           H  
ATOM    101  CA  ALA A 482      31.558  57.647  28.591  0.03 37.00           C  
ATOM    103  CB  ALA A 482      32.579  57.202  27.573 -0.18 25.00           C  
ATOM    107  C   ALA A 482      31.904  57.042  29.985  0.59 73.00           C  
ATOM    108  O   ALA A 482      31.454  55.998  30.375 -0.56 79.00           O  
ATOM    109  N   GLY A 483      32.760  57.707  30.744 -0.41 57.00           N  
ATOM    110  H   GLY A 483      33.215  58.442  30.221  0.27 19.00           H  
ATOM    111  CA  GLY A 483      32.980  57.548  32.176 -0.02 52.00           C  
ATOM    114  C   GLY A 483      31.654  57.652  32.993  0.59 73.00           C  
ATOM    115  O   GLY A 483      31.228  56.693  33.618 -0.56 79.00           O  
ATOM    116  N   GLU A 484      30.966  58.795  32.838 -0.51 63.00           N  
ATOM    117  H   GLU A 484      31.424  59.345  32.126  0.29 36.00           H  
ATOM    118  CA  GLU A 484      29.661  59.085  33.406  0.03 97.00           C  
ATOM    120  CB  GLU A 484      29.268  60.545  33.129  0.05 60.00           C  
ATOM    123  CG  GLU A 484      27.973  60.886  33.850  0.01 36.00           C  
ATOM    126  CD  GLU A 484      28.261  61.453  35.252  0.80 54.00           C  
ATOM    127  OE1 GLU A 484      27.498  62.389  35.615 -0.81 88.00           O  
ATOM    128  OE2 GLU A 484      29.072  60.972  36.052 -0.81 88.00           O1-
ATOM    129  C   GLU A 484      28.656  58.061  33.018  0.53 66.00           C  
ATOM    130  O   GLU A 484      27.957  57.580  33.921 -0.58 19.00           O  
ATOM    131  N   ARG A 485      28.651  57.629  31.727 -0.34 79.00           N  
ATOM    132  H   ARG A 485      29.291  58.085  31.092  0.27 47.00           H  
ATOM    133  CA  ARG A 485      27.817  56.538  31.251 -0.26 37.00           C  
ATOM    135  CB  ARG A 485      27.973  56.445  29.677 -0.00  7.00           C  
ATOM    138  CG  ARG A 485      26.849  55.623  28.974  0.03 90.00           C  
ATOM    141  CD  ARG A 485      27.222  54.143  28.920  0.04 86.00           C  
ATOM    144  NE  ARG A 485      26.217  53.369  28.241 -0.52 95.00           N  
ATOM    145  HE  ARG A 485      25.365  53.839  27.972  0.34 56.00           H  
ATOM    146  CZ  ARG A 485      26.193  52.137  27.805  0.80 76.00           C  
ATOM    147  NH1 ARG A 485      27.220  51.344  27.933 -0.86 27.00           N1+
ATOM    148 HH11 ARG A 485      28.069  51.643  28.391  0.44 78.00           H  
ATOM    149 HH12 ARG A 485      27.172  50.668  27.184  0.44 78.00           H  
ATOM    150  NH2 ARG A 485      25.121  51.650  27.217 -0.86 27.00           N  
ATOM    151 HH21 ARG A 485      24.245  52.153  27.225  0.44 78.00           H  
ATOM    152 HH22 ARG A 485      25.244  50.860  26.600  0.44 78.00           H  
ATOM    153  C   ARG A 485      28.165  55.225  31.916  0.73 41.00           C  
ATOM    154  O   ARG A 485      27.296  54.583  32.474 -0.58 94.00           O  
ATOM    155  N   PHE A 486      29.436  54.868  32.077 -0.41 57.00           N  
ATOM    156  H   PHE A 486      30.107  55.465  31.615  0.27 19.00           H  
ATOM    157  CA  PHE A 486      29.898  53.616  32.769 -0.00 24.00           C  
ATOM    159  CB  PHE A 486      31.416  53.540  32.587 -0.03 43.00           C  
ATOM    162  CG  PHE A 486      32.060  52.235  32.957  0.01 18.00           C  
ATOM    163  CD1 PHE A 486      31.903  51.013  32.216 -0.12 56.00           C  
ATOM    165  CE1 PHE A 486      32.647  49.881  32.619 -0.17  4.00           C  
ATOM    167  CZ  PHE A 486      33.592  49.889  33.644 -0.10 72.00           C  
ATOM    169  CE2 PHE A 486      33.732  51.122  34.314 -0.17  4.00           C  
ATOM    171  CD2 PHE A 486      32.994  52.315  33.973 -0.12 56.00           C  
ATOM    173  C   PHE A 486      29.454  53.520  34.221  0.59 73.00           C  
ATOM    174  O   PHE A 486      29.116  52.499  34.773 -0.56 79.00           O  
ATOM    175  N   LEU A 487      29.384  54.674  34.902 -0.41 57.00           N  
ATOM    176  H   LEU A 487      29.809  55.444  34.405  0.27 19.00           H  
ATOM    177  CA  LEU A 487      29.182  54.765  36.308 -0.05 18.00           C  
ATOM    179  CB  LEU A 487      29.803  56.098  36.730 -0.11  2.00           C  
ATOM    182  CG  LEU A 487      29.808  56.340  38.205  0.35 31.00           C  
ATOM    184  CD1 LEU A 487      30.694  55.327  38.962 -0.41 21.00           C  
ATOM    188  CD2 LEU A 487      30.369  57.742  38.534 -0.41 21.00           C  
ATOM    192  C   LEU A 487      27.612  54.689  36.584  0.59 73.00           C  
ATOM    193  O   LEU A 487      27.156  54.090  37.586 -0.56 79.00           O  
ATOM    194  N   LEU A 488      26.823  55.305  35.690 -0.41 57.00           N  
ATOM    195  H   LEU A 488      27.221  55.908  34.983  0.27 19.00           H  
ATOM    196  CA  LEU A 488      25.365  55.332  35.952 -0.05 18.00           C  
ATOM    198  CB  LEU A 488      24.736  56.717  35.561 -0.11  2.00           C  
ATOM    201  CG  LEU A 488      25.421  57.894  36.218  0.35 31.00           C  
ATOM    203  CD1 LEU A 488      24.942  59.190  35.604 -0.41 21.00           C  
ATOM    207  CD2 LEU A 488      25.311  57.795  37.718 -0.41 21.00           C  
ATOM    211  C   LEU A 488      24.624  54.104  35.260  0.59 73.00           C  
ATOM    212  O   LEU A 488      23.727  53.539  35.908 -0.56 79.00           O  
ATOM    213  N   TYR A 489      25.086  53.622  34.087 -0.41 57.00           N  
ATOM    214  H   TYR A 489      25.955  54.055  33.807  0.27 19.00           H  
ATOM    215  CA  TYR A 489      24.353  52.781  33.182 -0.00 14.00           C  
ATOM    217  CB  TYR A 489      24.552  53.203  31.675 -0.01 52.00           C  
ATOM    220  CG  TYR A 489      23.674  52.402  30.788 -0.00 11.00           C  
ATOM    221  CD1 TYR A 489      22.351  52.878  30.382 -0.19  6.00           C  
ATOM    223  CE1 TYR A 489      21.501  52.065  29.550 -0.23 41.00           C  
ATOM    225  CZ  TYR A 489      21.956  50.846  29.082  0.32 26.00           C  
ATOM    226  OH  TYR A 489      21.168  50.046  28.356 -0.55 79.00           O  
ATOM    227  HH  TYR A 489      21.725  49.365  27.970  0.39 92.00           H  
ATOM    228  CE2 TYR A 489      23.259  50.442  29.424 -0.23 41.00           C  
ATOM    230  CD2 TYR A 489      24.091  51.189  30.253 -0.19  6.00           C  
ATOM    232  C   TYR A 489      24.702  51.322  33.460  0.59 73.00           C  
ATOM    233  O   TYR A 489      25.865  50.943  33.266 -0.56 79.00           O  
ATOM    234  N   ARG A 490      23.762  50.547  33.996 -0.34 79.00           N  
ATOM    235  H   ARG A 490      22.799  50.851  34.011  0.27 47.00           H  
ATOM    236  CA  ARG A 490      24.020  49.189  34.541 -0.26 37.00           C  
ATOM    238  CB  ARG A 490      24.429  49.154  36.104 -0.00  7.00           C  
ATOM    241  CG  ARG A 490      25.313  50.348  36.544  0.03 90.00           C  
ATOM    244  CD  ARG A 490      25.753  50.365  38.031  0.04 86.00           C  
ATOM    247  NE  ARG A 490      26.582  51.563  38.417 -0.52 95.00           N  
ATOM    248  HE  ARG A 490      26.347  52.484  38.075  0.34 56.00           H  
ATOM    249  CZ  ARG A 490      27.375  51.595  39.473  0.80 76.00           C  
ATOM    250  NH1 ARG A 490      27.676  50.447  40.150 -0.86 27.00           N1+
ATOM    251 HH11 ARG A 490      27.037  49.673  40.034  0.44 78.00           H  
ATOM    252 HH12 ARG A 490      28.329  50.411  40.920  0.44 78.00           H  
ATOM    253  NH2 ARG A 490      27.828  52.730  39.881 -0.86 27.00           N  
ATOM    254 HH21 ARG A 490      27.592  53.586  39.401  0.44 78.00           H  
ATOM    255 HH22 ARG A 490      28.413  52.740  40.705  0.44 78.00           H  
ATOM    256  C   ARG A 490      22.852  48.209  34.192  0.73 41.00           C  
ATOM    257  O   ARG A 490      21.913  48.062  35.027 -0.58 94.00           O  
ATOM    258  N   PRO A 491      22.834  47.527  32.986 -0.25 48.00           N  
ATOM    259  CD  PRO A 491      23.595  47.655  31.810  0.01 92.00           C  
ATOM    262  CG  PRO A 491      22.689  47.220  30.703  0.01 89.00           C  
ATOM    265  CB  PRO A 491      22.011  45.969  31.239 -0.00 70.00           C  
ATOM    268  CA  PRO A 491      21.864  46.485  32.703 -0.02 66.00           C  
ATOM    270  C   PRO A 491      21.978  45.354  33.768  0.58 96.00           C  
ATOM    271  O   PRO A 491      23.083  44.971  34.182 -0.57 48.00           O  
ATOM    272  N   SER A 492      20.801  44.836  34.126 -0.41 57.00           N  
ATOM    273  H   SER A 492      19.966  45.309  33.811  0.27 19.00           H  
ATOM    274  CA  SER A 492      20.734  43.751  35.102 -0.02 49.00           C  
ATOM    276  CB  SER A 492      19.309  43.597  35.569  0.21 17.00           C  
ATOM    279  OG  SER A 492      19.072  42.396  36.246 -0.65 46.00           O  
ATOM    280  HG  SER A 492      19.697  42.343  36.973  0.42 75.00           H  
ATOM    281  C   SER A 492      21.118  42.454  34.380  0.59 73.00           C  
ATOM    282  O   SER A 492      20.559  42.144  33.341 -0.56 79.00           O  
ATOM    283  N   THR A 493      22.183  41.761  34.830 -0.41 57.00           N  
ATOM    284  H   THR A 493      22.539  41.973  35.751  0.27 19.00           H  
ATOM    285  CA  THR A 493      22.520  40.438  34.256 -0.03 89.00           C  
ATOM    287  CB  THR A 493      23.869  39.909  34.749  0.36 54.00           C  
ATOM    289  CG2 THR A 493      24.891  40.959  34.329 -0.24 38.00           C  
ATOM    293  OG1 THR A 493      23.960  39.748  36.168 -0.67 61.00           O  
ATOM    294  HG1 THR A 493      23.842  40.610  36.573  0.41  2.00           H  
ATOM    295  C   THR A 493      21.431  39.423  34.434  0.59 73.00           C  
ATOM    296  O   THR A 493      21.232  38.553  33.603 -0.56 79.00           O  
ATOM    297  N   THR A 494      20.585  39.546  35.458 -0.41 57.00           N  
ATOM    298  H   THR A 494      20.672  40.380  36.021  0.27 19.00           H  
ATOM    299  CA  THR A 494      19.448  38.672  35.753 -0.03 89.00           C  
ATOM    301  CB  THR A 494      19.199  38.545  37.293  0.36 54.00           C  
ATOM    303  CG2 THR A 494      20.462  38.084  37.950 -0.24 38.00           C  
ATOM    307  OG1 THR A 494      18.870  39.792  37.820 -0.67 61.00           O  
ATOM    308  HG1 THR A 494      19.718  40.225  37.947  0.41  2.00           H  
ATOM    309  C   THR A 494      18.165  39.056  34.961  0.59 73.00           C  
ATOM    310  O   THR A 494      17.164  38.322  34.822 -0.56 79.00           O  
ATOM    311  N   THR A 495      18.180  40.237  34.220 -0.41 57.00           N  
ATOM    312  H   THR A 495      19.003  40.821  34.271  0.27 19.00           H  
ATOM    313  CA  THR A 495      17.109  40.668  33.248 -0.03 89.00           C  
ATOM    315  CB  THR A 495      16.684  42.114  33.523  0.36 54.00           C  
ATOM    317  CG2 THR A 495      15.352  42.310  32.800 -0.24 38.00           C  
ATOM    321  OG1 THR A 495      16.505  42.421  34.886 -0.67 61.00           O  
ATOM    322  HG1 THR A 495      17.327  42.400  35.383  0.41  2.00           H  
ATOM    323  C   THR A 495      17.575  40.524  31.768  0.59 73.00           C  
ATOM    324  O   THR A 495      16.766  40.321  30.944 -0.56 79.00           O  
ATOM    325  N   ASN A 496      18.895  40.668  31.530 -0.41 57.00           N  
ATOM    326  H   ASN A 496      19.535  41.051  32.211  0.27 19.00           H  
ATOM    327  CA  ASN A 496      19.428  40.565  30.143  0.01 43.00           C  
ATOM    329  CB  ASN A 496      20.311  41.725  29.752 -0.20 41.00           C  
ATOM    332  CG  ASN A 496      19.545  43.045  29.963  0.71 30.00           C  
ATOM    333  OD1 ASN A 496      19.013  43.658  29.026 -0.59 31.00           O  
ATOM    334  ND2 ASN A 496      19.447  43.506  31.165 -0.91 91.00           N  
ATOM    335 HD21 ASN A 496      19.246  44.495  31.114  0.41 96.00           H  
ATOM    336 HD22 ASN A 496      19.918  42.973  31.882  0.41 96.00           H  
ATOM    337  C   ASN A 496      20.075  39.184  29.860  0.59 73.00           C  
ATOM    338  O   ASN A 496      20.923  38.989  29.005 -0.56 79.00           O  
ATOM    339  N   SER A 497      19.644  38.239  30.665 -0.41 57.00           N  
ATOM    340  H   SER A 497      18.900  38.479  31.303  0.27 19.00           H  
ATOM    341  CA  SER A 497      20.183  36.850  30.728 -0.02 49.00           C  
ATOM    343  CB  SER A 497      19.389  36.082  31.735  0.21 17.00           C  
ATOM    346  OG  SER A 497      19.375  36.850  32.935 -0.65 46.00           O  
ATOM    347  HG  SER A 497      20.096  37.483  32.975  0.42 75.00           H  
ATOM    348  C   SER A 497      20.195  36.147  29.376  0.59 73.00           C  
ATOM    349  O   SER A 497      21.231  35.636  28.896 -0.56 79.00           O  
ATOM    350  N   GLY A 498      19.119  36.317  28.608 -0.41 57.00           N  
ATOM    351  H   GLY A 498      18.379  36.889  28.988  0.27 19.00           H  
ATOM    352  CA  GLY A 498      18.897  35.723  27.270 -0.02 52.00           C  
ATOM    355  C   GLY A 498      19.836  36.342  26.134  0.59 73.00           C  
ATOM    356  O   GLY A 498      20.028  35.706  25.051 -0.56 79.00           O  
ATOM    357  N   LEU A 499      20.626  37.373  26.412 -0.41 57.00           N  
ATOM    358  H   LEU A 499      20.441  37.811  27.303  0.27 19.00           H  
ATOM    359  CA  LEU A 499      21.538  38.009  25.564 -0.05 18.00           C  
ATOM    361  CB  LEU A 499      21.236  39.509  25.705 -0.11  2.00           C  
ATOM    364  CG  LEU A 499      19.839  39.872  25.170  0.35 31.00           C  
ATOM    366  CD1 LEU A 499      19.551  41.367  25.406 -0.41 21.00           C  
ATOM    370  CD2 LEU A 499      19.540  39.551  23.674 -0.41 21.00           C  
ATOM    374  C   LEU A 499      22.996  37.723  25.803  0.59 73.00           C  
ATOM    375  O   LEU A 499      23.784  38.185  24.976 -0.56 79.00           O  
ATOM    376  N   MET A 500      23.341  37.141  26.962 -0.41 57.00           N  
ATOM    377  H   MET A 500      22.590  36.964  27.614  0.27 19.00           H  
ATOM    378  CA  MET A 500      24.684  36.759  27.366 -0.02 37.00           C  
ATOM    380  CB  MET A 500      24.696  36.561  28.852  0.03 42.00           C  
ATOM    383  CG  MET A 500      24.061  37.687  29.706  0.00 18.00           C  
ATOM    386  SD  MET A 500      24.708  37.841  31.409 -0.27 37.00           S  
ATOM    387  CE  MET A 500      24.241  36.203  32.000 -0.05 36.00           C  
ATOM    391  C   MET A 500      25.275  35.690  26.573  0.59 73.00           C  
ATOM    392  O   MET A 500      24.617  34.719  26.311 -0.56 79.00           O  
ATOM    393  N   ALA A 501      26.560  35.768  26.312 -0.41 57.00           N  
ATOM    394  H   ALA A 501      27.083  36.558  26.660  0.27 19.00           H  
ATOM    395  CA  ALA A 501      27.380  34.737  25.622  0.03 37.00           C  
ATOM    397  CB  ALA A 501      28.601  35.470  25.208 -0.18 25.00           C  
ATOM    401  C   ALA A 501      27.708  33.627  26.679  0.59 73.00           C  
ATOM    402  O   ALA A 501      27.823  33.969  27.882 -0.56 79.00           O  
ATOM    403  N   PRO A 502      27.753  32.325  26.342 -0.25 48.00           N  
ATOM    404  CD  PRO A 502      27.551  31.869  25.032  0.01 92.00           C  
ATOM    407  CG  PRO A 502      27.895  30.388  25.054  0.01 89.00           C  
ATOM    410  CB  PRO A 502      27.618  29.980  26.486 -0.00 70.00           C  
ATOM    413  CA  PRO A 502      28.012  31.239  27.248 -0.02 66.00           C  
ATOM    415  C   PRO A 502      29.535  31.176  27.597  0.58 96.00           C  
ATOM    416  O   PRO A 502      29.944  30.345  28.414 -0.57 48.00           O  
ATOM    417  N   ASP A 503      30.402  31.888  26.876 -0.51 63.00           N  
ATOM    418  H   ASP A 503      30.184  32.546  26.140  0.29 36.00           H  
ATOM    419  CA  ASP A 503      31.861  31.898  27.294  0.03 81.00           C  
ATOM    421  CB  ASP A 503      32.685  32.182  26.005 -0.03  3.00           C  
ATOM    424  CG  ASP A 503      32.525  31.106  24.970  0.79 94.00           C  
ATOM    425  OD1 ASP A 503      32.272  31.437  23.772 -0.80 14.00           O  
ATOM    426  OD2 ASP A 503      32.583  29.893  25.299 -0.80 14.00           O1-
ATOM    427  C   ASP A 503      32.198  32.882  28.407  0.53 66.00           C  
ATOM    428  O   ASP A 503      31.562  33.903  28.361 -0.58 19.00           O  
ATOM    429  N   LEU A 504      33.147  32.586  29.324 -0.41 57.00           N  
ATOM    430  H   LEU A 504      33.860  31.904  29.106  0.27 19.00           H  
ATOM    431  CA  LEU A 504      33.441  33.324  30.539 -0.05 18.00           C  
ATOM    433  CB  LEU A 504      32.623  32.740  31.650 -0.11  2.00           C  
ATOM    436  CG  LEU A 504      32.619  33.479  33.024  0.35 31.00           C  
ATOM    438  CD1 LEU A 504      31.818  34.733  33.133 -0.41 21.00           C  
ATOM    442  CD2 LEU A 504      32.017  32.595  34.130 -0.41 21.00           C  
ATOM    446  C   LEU A 504      34.982  33.399  30.811  0.59 73.00           C  
ATOM    447  O   LEU A 504      35.718  32.461  30.526 -0.56 79.00           O  
ATOM    448  N   TYR A 505      35.470  34.558  31.223 -0.41 57.00           N  
ATOM    449  H   TYR A 505      34.799  35.262  31.494  0.27 19.00           H  
ATOM    450  CA  TYR A 505      36.876  34.956  31.329 -0.00 14.00           C  
ATOM    452  CB  TYR A 505      37.235  35.946  30.150 -0.01 52.00           C  
ATOM    455  CG  TYR A 505      36.784  35.598  28.754 -0.00 11.00           C  
ATOM    456  CD1 TYR A 505      35.451  35.911  28.420 -0.19  6.00           C  
ATOM    458  CE1 TYR A 505      34.910  35.343  27.225 -0.23 41.00           C  
ATOM    460  CZ  TYR A 505      35.757  34.565  26.382  0.32 26.00           C  
ATOM    461  OH  TYR A 505      35.311  34.173  25.222 -0.55 79.00           O  
ATOM    462  HH  TYR A 505      36.028  33.793  24.710  0.39 92.00           H  
ATOM    463  CE2 TYR A 505      37.125  34.300  26.765 -0.23 41.00           C  
ATOM    465  CD2 TYR A 505      37.642  34.905  27.919 -0.19  6.00           C  
ATOM    467  C   TYR A 505      37.303  35.434  32.716  0.59 73.00           C  
ATOM    468  O   TYR A 505      36.529  36.064  33.431 -0.56 79.00           O  
ATOM    469  N   VAL A 506      38.536  35.252  33.059 -0.41 57.00           N  
ATOM    470  H   VAL A 506      39.170  34.649  32.555  0.27 19.00           H  
ATOM    471  CA  VAL A 506      39.082  35.702  34.364 -0.08 75.00           C  
ATOM    473  CB  VAL A 506      38.931  34.641  35.400  0.29 85.00           C  
ATOM    475  CG1 VAL A 506      39.311  35.133  36.855 -0.31 92.00           C  
ATOM    479  CG2 VAL A 506      37.515  33.992  35.532 -0.31 92.00           C  
ATOM    483  C   VAL A 506      40.524  36.010  34.142  0.59 73.00           C  
ATOM    484  O   VAL A 506      41.182  35.464  33.285 -0.56 79.00           O  
ATOM    485  N   TYR A 507      40.987  37.022  34.888 -0.41 57.00           N  
ATOM    486  H   TYR A 507      40.331  37.579  35.417  0.27 19.00           H  
ATOM    487  CA  TYR A 507      42.376  37.573  34.959 -0.00 14.00           C  
ATOM    489  CB  TYR A 507      42.543  38.801  34.071 -0.01 52.00           C  
ATOM    492  CG  TYR A 507      44.010  39.040  33.622 -0.00 11.00           C  
ATOM    493  CD1 TYR A 507      44.881  39.780  34.498 -0.19  6.00           C  
ATOM    495  CE1 TYR A 507      46.190  40.031  34.220 -0.23 41.00           C  
ATOM    497  CZ  TYR A 507      46.713  39.580  32.980  0.32 26.00           C  
ATOM    498  OH  TYR A 507      48.015  39.790  32.670 -0.55 79.00           O  
ATOM    499  HH  TYR A 507      48.601  40.086  33.371  0.39 92.00           H  
ATOM    500  CE2 TYR A 507      45.885  38.869  32.108 -0.23 41.00           C  
ATOM    502  CD2 TYR A 507      44.501  38.500  32.459 -0.19  6.00           C  
ATOM    504  C   TYR A 507      42.667  37.913  36.425  0.59 73.00           C  
ATOM    505  O   TYR A 507      41.940  38.629  37.096 -0.56 79.00           O  
ATOM    506  N   VAL A 508      43.814  37.395  36.875 -0.41 57.00           N  
ATOM    507  H   VAL A 508      44.395  36.809  36.293  0.27 19.00           H  
ATOM    508  CA  VAL A 508      44.361  37.609  38.228 -0.08 75.00           C  
ATOM    510  CB  VAL A 508      44.493  36.294  38.964  0.29 85.00           C  
ATOM    512  CG1 VAL A 508      45.304  36.311  40.298 -0.31 92.00           C  
ATOM    516  CG2 VAL A 508      43.115  35.564  39.218 -0.31 92.00           C  
ATOM    520  C   VAL A 508      45.699  38.304  38.142  0.59 73.00           C  
ATOM    521  O   VAL A 508      46.472  37.847  37.285 -0.56 79.00           O  
ATOM    522  N   ASP A 509      45.927  39.370  38.977 -0.51 63.00           N  
ATOM    523  H   ASP A 509      45.148  39.704  39.527  0.29 36.00           H  
ATOM    524  CA  ASP A 509      47.210  40.109  39.015  0.03 81.00           C  
ATOM    526  CB  ASP A 509      46.854  41.547  38.653 -0.03  3.00           C  
ATOM    529  CG  ASP A 509      48.096  42.442  38.797  0.79 94.00           C  
ATOM    530  OD1 ASP A 509      49.141  42.124  38.220 -0.80 14.00           O  
ATOM    531  OD2 ASP A 509      48.058  43.486  39.490 -0.80 14.00           O1-
ATOM    532  C   ASP A 509      47.903  40.035  40.361  0.53 66.00           C  
ATOM    533  O   ASP A 509      47.531  40.856  41.260 -0.58 19.00           O  
ATOM    534  N   PRO A 510      48.683  39.011  40.637 -0.25 48.00           N  
ATOM    535  CD  PRO A 510      49.190  38.030  39.672  0.01 92.00           C  
ATOM    538  CG  PRO A 510      49.645  36.857  40.516  0.01 89.00           C  
ATOM    541  CB  PRO A 510      50.087  37.484  41.813 -0.00 70.00           C  
ATOM    544  CA  PRO A 510      49.194  38.683  42.002 -0.02 66.00           C  
ATOM    546  C   PRO A 510      49.847  39.861  42.755  0.58 96.00           C  
ATOM    547  O   PRO A 510      50.358  40.814  42.182 -0.57 48.00           O  
ATOM    548  N   ALA A 511      49.852  39.776  44.068 -0.41 57.00           N  
ATOM    549  H   ALA A 511      49.397  38.955  44.439  0.27 19.00           H  
ATOM    550  CA  ALA A 511      50.841  40.378  44.965  0.03 37.00           C  
ATOM    552  CB  ALA A 511      50.551  39.794  46.338 -0.18 25.00           C  
ATOM    556  C   ALA A 511      52.237  39.982  44.573  0.59 73.00           C  
ATOM    557  O   ALA A 511      52.486  38.949  43.996 -0.56 79.00           O  
ATOM    558  N   PHE A 512      53.267  40.789  44.896 -0.41 57.00           N  
ATOM    559  H   PHE A 512      53.075  41.706  45.274  0.27 19.00           H  
ATOM    560  CA  PHE A 512      54.651  40.559  44.560 -0.00 24.00           C  
ATOM    562  CB  PHE A 512      55.433  41.872  44.680 -0.03 43.00           C  
ATOM    565  CG  PHE A 512      56.934  41.800  44.491  0.01 18.00           C  
ATOM    566  CD1 PHE A 512      57.800  41.841  45.589 -0.12 56.00           C  
ATOM    568  CE1 PHE A 512      59.169  41.620  45.320 -0.17  4.00           C  
ATOM    570  CZ  PHE A 512      59.582  41.281  43.991 -0.10 72.00           C  
ATOM    572  CE2 PHE A 512      58.698  41.266  42.953 -0.17  4.00           C  
ATOM    574  CD2 PHE A 512      57.355  41.538  43.172 -0.12 56.00           C  
ATOM    576  C   PHE A 512      55.265  39.586  45.532  0.59 73.00           C  
ATOM    577  O   PHE A 512      56.183  38.887  45.102 -0.56 79.00           O  
ATOM    578  N   THR A 513      54.864  39.517  46.812 -0.41 57.00           N  
ATOM    579  H   THR A 513      54.075  40.086  47.082  0.27 19.00           H  
ATOM    580  CA  THR A 513      55.543  38.678  47.860 -0.03 89.00           C  
ATOM    582  CB  THR A 513      56.743  39.494  48.480  0.36 54.00           C  
ATOM    584  CG2 THR A 513      56.558  40.844  49.071 -0.24 38.00           C  
ATOM    588  OG1 THR A 513      57.224  38.741  49.525 -0.67 61.00           O  
ATOM    589  HG1 THR A 513      57.529  37.938  49.097  0.41  2.00           H  
ATOM    590  C   THR A 513      54.637  38.128  48.907  0.59 73.00           C  
ATOM    591  O   THR A 513      53.684  38.780  49.246 -0.56 79.00           O  
ATOM    592  N   ALA A 514      54.775  36.852  49.427 -0.41 57.00           N  
ATOM    593  H   ALA A 514      55.522  36.314  49.012  0.27 19.00           H  
ATOM    594  CA  ALA A 514      53.922  36.323  50.560  0.03 37.00           C  
ATOM    596  CB  ALA A 514      53.907  34.846  50.483 -0.18 25.00           C  
ATOM    600  C   ALA A 514      54.351  36.800  51.939  0.59 73.00           C  
ATOM    601  O   ALA A 514      53.712  36.637  52.992 -0.56 79.00           O  
ATOM    602  N   ASN A 515      55.578  37.426  52.037 -0.41 57.00           N  
ATOM    603  H   ASN A 515      56.180  37.334  51.231  0.27 19.00           H  
ATOM    604  CA  ASN A 515      56.165  37.936  53.291  0.01 43.00           C  
ATOM    606  CB  ASN A 515      57.625  38.198  53.031 -0.20 41.00           C  
ATOM    609  CG  ASN A 515      58.296  38.611  54.309  0.71 30.00           C  
ATOM    610  OD1 ASN A 515      58.824  39.715  54.439 -0.59 31.00           O  
ATOM    611  ND2 ASN A 515      58.309  37.742  55.347 -0.91 91.00           N  
ATOM    612 HD21 ASN A 515      58.956  37.912  56.104  0.41 96.00           H  
ATOM    613 HD22 ASN A 515      57.850  36.843  55.329  0.41 96.00           H  
ATOM    614  C   ASN A 515      55.394  39.139  53.757  0.59 73.00           C  
ATOM    615  O   ASN A 515      55.138  39.288  54.948 -0.56 79.00           O  
ATOM    616  N   THR A 516      54.884  39.975  52.869 -0.41 57.00           N  
ATOM    617  H   THR A 516      55.169  39.792  51.917  0.27 19.00           H  
ATOM    618  CA  THR A 516      54.111  41.201  53.124 -0.03 89.00           C  
ATOM    620  CB  THR A 516      55.049  42.317  53.635  0.36 54.00           C  
ATOM    622  CG2 THR A 516      56.090  42.960  52.669 -0.24 38.00           C  
ATOM    626  OG1 THR A 516      54.359  43.370  54.228 -0.67 61.00           O  
ATOM    627  HG1 THR A 516      55.048  43.918  54.612  0.41  2.00           H  
ATOM    628  C   THR A 516      53.459  41.833  51.902  0.59 73.00           C  
ATOM    629  O   THR A 516      53.803  41.689  50.745 -0.56 79.00           O  
ATOM    630  N   ARG A 517      52.436  42.688  52.175 -0.34 79.00           N  
ATOM    631  H   ARG A 517      52.113  42.739  53.131  0.27 47.00           H  
ATOM    632  CA  ARG A 517      51.707  43.597  51.285 -0.26 37.00           C  
ATOM    634  CB  ARG A 517      50.561  44.249  52.112 -0.00  7.00           C  
ATOM    637  CG  ARG A 517      51.137  45.062  53.277  0.03 90.00           C  
ATOM    640  CD  ARG A 517      49.946  45.450  54.210  0.04 86.00           C  
ATOM    643  NE  ARG A 517      49.075  46.472  53.563 -0.52 95.00           N  
ATOM    644  HE  ARG A 517      49.542  47.291  53.201  0.34 56.00           H  
ATOM    645  CZ  ARG A 517      47.706  46.535  53.547  0.80 76.00           C  
ATOM    646  NH1 ARG A 517      46.906  45.606  54.000 -0.86 27.00           N1+
ATOM    647 HH11 ARG A 517      47.351  44.762  54.333  0.44 78.00           H  
ATOM    648 HH12 ARG A 517      45.936  45.481  53.748  0.44 78.00           H  
ATOM    649  NH2 ARG A 517      46.979  47.413  52.949 -0.86 27.00           N  
ATOM    650 HH21 ARG A 517      47.391  48.174  52.427  0.44 78.00           H  
ATOM    651 HH22 ARG A 517      45.973  47.429  53.035  0.44 78.00           H  
ATOM    652  C   ARG A 517      52.598  44.769  50.638  0.73 41.00           C  
ATOM    653  O   ARG A 517      52.287  45.931  50.656 -0.58 94.00           O  
ATOM    654  N   ALA A 518      53.632  44.365  49.964 -0.41 57.00           N  
ATOM    655  H   ALA A 518      53.922  43.418  50.160  0.27 19.00           H  
ATOM    656  CA  ALA A 518      54.411  45.170  49.026  0.03 37.00           C  
ATOM    658  CB  ALA A 518      55.542  44.278  48.464 -0.18 25.00           C  
ATOM    662  C   ALA A 518      53.501  45.799  47.934  0.59 73.00           C  
ATOM    663  O   ALA A 518      53.473  47.012  47.631 -0.56 79.00           O  
ATOM    664  N   SER A 519      52.621  44.933  47.391 -0.41 57.00           N  
ATOM    665  H   SER A 519      52.685  43.943  47.580  0.27 19.00           H  
ATOM    666  CA  SER A 519      51.451  45.193  46.598 -0.02 49.00           C  
ATOM    668  CB  SER A 519      51.787  44.946  45.114  0.21 17.00           C  
ATOM    671  OG  SER A 519      52.100  43.599  44.978 -0.65 46.00           O  
ATOM    672  HG  SER A 519      52.265  43.487  44.039  0.42 75.00           H  
ATOM    673  C   SER A 519      50.309  44.329  47.078  0.59 73.00           C  
ATOM    674  O   SER A 519      50.574  43.386  47.843 -0.56 79.00           O  
ATOM    675  N   GLY A 520      49.040  44.643  46.649 -0.41 57.00           N  
ATOM    676  H   GLY A 520      48.831  45.503  46.163  0.27 19.00           H  
ATOM    677  CA  GLY A 520      47.934  43.706  46.679 -0.02 52.00           C  
ATOM    680  C   GLY A 520      47.748  42.872  45.437  0.59 73.00           C  
ATOM    681  O   GLY A 520      48.395  43.016  44.398 -0.56 79.00           O  
ATOM    682  N   THR A 521      46.822  41.942  45.607 -0.41 57.00           N  
ATOM    683  H   THR A 521      46.211  41.898  46.410  0.27 19.00           H  
ATOM    684  CA  THR A 521      46.262  41.226  44.472 -0.03 89.00           C  
ATOM    686  CB  THR A 521      45.952  39.702  44.811  0.36 54.00           C  
ATOM    688  CG2 THR A 521      45.366  38.918  43.547 -0.24 38.00           C  
ATOM    692  OG1 THR A 521      47.183  39.171  45.233 -0.67 61.00           O  
ATOM    693  HG1 THR A 521      47.463  39.591  46.049  0.41  2.00           H  
ATOM    694  C   THR A 521      45.073  41.909  43.821  0.59 73.00           C  
ATOM    695  O   THR A 521      44.233  42.480  44.519 -0.56 79.00           O  
ATOM    696  N   GLY A 522      45.033  41.849  42.464 -0.41 57.00           N  
ATOM    697  H   GLY A 522      45.824  41.391  42.034  0.27 19.00           H  
ATOM    698  CA  GLY A 522      43.835  42.056  41.655 -0.02 52.00           C  
ATOM    701  C   GLY A 522      43.176  40.844  40.961  0.59 73.00           C  
ATOM    702  O   GLY A 522      43.809  39.878  40.672 -0.56 79.00           O  
ATOM    703  N   VAL A 523      41.821  40.863  40.816 -0.41 57.00           N  
ATOM    704  H   VAL A 523      41.348  41.690  41.151  0.27 19.00           H  
ATOM    705  CA  VAL A 523      41.040  39.883  40.068 -0.08 75.00           C  
ATOM    707  CB  VAL A 523      40.319  38.816  40.924  0.29 85.00           C  
ATOM    709  CG1 VAL A 523      39.495  37.746  40.204 -0.31 92.00           C  
ATOM    713  CG2 VAL A 523      41.307  38.079  41.833 -0.31 92.00           C  
ATOM    717  C   VAL A 523      39.940  40.634  39.228  0.59 73.00           C  
ATOM    718  O   VAL A 523      39.330  41.611  39.676 -0.56 79.00           O  
ATOM    719  N   ALA A 524      39.516  40.027  38.091 -0.41 57.00           N  
ATOM    720  H   ALA A 524      39.951  39.169  37.782  0.27 19.00           H  
ATOM    721  CA  ALA A 524      38.309  40.507  37.233  0.03 37.00           C  
ATOM    723  CB  ALA A 524      38.615  41.679  36.299 -0.18 25.00           C  
ATOM    727  C   ALA A 524      37.712  39.356  36.429  0.59 73.00           C  
ATOM    728  O   ALA A 524      38.393  38.535  35.815 -0.56 79.00           O  
ATOM    729  N   VAL A 525      36.370  39.206  36.485 -0.41 57.00           N  
ATOM    730  H   VAL A 525      36.001  39.910  37.109  0.27 19.00           H  
ATOM    731  CA  VAL A 525      35.571  38.199  35.781 -0.08 75.00           C  
ATOM    733  CB  VAL A 525      34.581  37.461  36.645  0.29 85.00           C  
ATOM    735  CG1 VAL A 525      33.760  36.419  35.864 -0.31 92.00           C  
ATOM    739  CG2 VAL A 525      35.354  36.774  37.794 -0.31 92.00           C  
ATOM    743  C   VAL A 525      34.836  38.972  34.573  0.59 73.00           C  
ATOM    744  O   VAL A 525      34.217  40.051  34.738 -0.56 79.00           O  
ATOM    745  N   VAL A 526      34.937  38.412  33.385 -0.41 57.00           N  
ATOM    746  H   VAL A 526      35.396  37.516  33.306  0.27 19.00           H  
ATOM    747  CA  VAL A 526      34.508  39.076  32.104 -0.08 75.00           C  
ATOM    749  CB  VAL A 526      35.791  39.623  31.365  0.29 85.00           C  
ATOM    751  CG1 VAL A 526      35.737  39.765  29.845 -0.31 92.00           C  
ATOM    755  CG2 VAL A 526      35.949  41.048  31.818 -0.31 92.00           C  
ATOM    759  C   VAL A 526      33.745  38.108  31.226  0.59 73.00           C  
ATOM    760  O   VAL A 526      33.998  36.921  31.357 -0.56 79.00           O  
ATOM    761  N   GLY A 527      32.763  38.608  30.490 -0.41 57.00           N  
ATOM    762  H   GLY A 527      32.702  39.616  30.494  0.27 19.00           H  
ATOM    763  CA  GLY A 527      31.890  37.885  29.571 -0.02 52.00           C  
ATOM    766  C   GLY A 527      31.135  38.894  28.659  0.59 73.00           C  
ATOM    767  O   GLY A 527      31.538  40.021  28.569 -0.56 79.00           O  
ATOM    768  N   ARG A 528      30.132  38.469  27.898 -0.34 79.00           N  
ATOM    769  H   ARG A 528      29.754  37.538  28.004  0.27 47.00           H  
ATOM    770  CA  ARG A 528      29.633  39.325  26.808 -0.26 37.00           C  
ATOM    772  CB  ARG A 528      30.474  39.015  25.510 -0.00  7.00           C  
ATOM    775  CG  ARG A 528      30.476  40.126  24.401  0.03 90.00           C  
ATOM    778  CD  ARG A 528      31.485  39.699  23.318  0.04 86.00           C  
ATOM    781  NE  ARG A 528      31.547  40.706  22.209 -0.52 95.00           N  
ATOM    782  HE  ARG A 528      31.040  41.566  22.364  0.34 56.00           H  
ATOM    783  CZ  ARG A 528      32.433  40.674  21.223  0.80 76.00           C  
ATOM    784  NH1 ARG A 528      33.196  39.674  21.034 -0.86 27.00           N1+
ATOM    785 HH11 ARG A 528      33.356  38.949  21.718  0.44 78.00           H  
ATOM    786 HH12 ARG A 528      33.925  39.731  20.336  0.44 78.00           H  
ATOM    787  NH2 ARG A 528      32.351  41.548  20.230 -0.86 27.00           N  
ATOM    788 HH21 ARG A 528      31.696  42.290  20.429  0.44 78.00           H  
ATOM    789 HH22 ARG A 528      33.068  41.678  19.531  0.44 78.00           H  
ATOM    790  C   ARG A 528      28.199  39.208  26.528  0.73 41.00           C  
ATOM    791  O   ARG A 528      27.726  38.084  26.812 -0.58 94.00           O  
ATOM    792  N   TYR A 529      27.497  40.233  26.057 -0.41 57.00           N  
ATOM    793  H   TYR A 529      27.908  41.156  26.084  0.27 19.00           H  
ATOM    794  CA  TYR A 529      26.183  40.107  25.365 -0.00 14.00           C  
ATOM    796  CB  TYR A 529      25.392  41.394  25.679 -0.01 52.00           C  
ATOM    799  CG  TYR A 529      24.997  41.759  27.088 -0.00 11.00           C  
ATOM    800  CD1 TYR A 529      25.487  42.930  27.702 -0.19  6.00           C  
ATOM    802  CE1 TYR A 529      25.018  43.243  28.977 -0.23 41.00           C  
ATOM    804  CZ  TYR A 529      24.172  42.386  29.677  0.32 26.00           C  
ATOM    805  OH  TYR A 529      23.766  42.723  30.862 -0.55 79.00           O  
ATOM    806  HH  TYR A 529      24.284  43.408  31.290  0.39 92.00           H  
ATOM    807  CE2 TYR A 529      23.809  41.119  29.181 -0.23 41.00           C  
ATOM    809  CD2 TYR A 529      24.189  40.918  27.843 -0.19  6.00           C  
ATOM    811  C   TYR A 529      26.371  39.858  23.841  0.59 73.00           C  
ATOM    812  O   TYR A 529      27.147  38.997  23.436 -0.56 79.00           O  
ATOM    813  N   ARG A 530      25.611  40.532  22.988 -0.34 79.00           N  
ATOM    814  H   ARG A 530      24.968  41.115  23.505  0.27 47.00           H  
ATOM    815  CA  ARG A 530      25.688  40.497  21.485 -0.26 37.00           C  
ATOM    817  CB  ARG A 530      24.436  41.174  20.982 -0.00  7.00           C  
ATOM    820  CG  ARG A 530      24.257  41.041  19.465  0.03 90.00           C  
ATOM    823  CD  ARG A 530      23.203  41.942  18.853  0.04 86.00           C  
ATOM    826  NE  ARG A 530      21.964  42.105  19.672 -0.52 95.00           N  
ATOM    827  HE  ARG A 530      21.370  41.297  19.795  0.34 56.00           H  
ATOM    828  CZ  ARG A 530      21.506  43.259  20.075  0.80 76.00           C  
ATOM    829  NH1 ARG A 530      22.137  44.389  19.985 -0.86 27.00           N1+
ATOM    830 HH11 ARG A 530      23.109  44.480  19.727  0.44 78.00           H  
ATOM    831 HH12 ARG A 530      21.675  45.209  20.351  0.44 78.00           H  
ATOM    832  NH2 ARG A 530      20.430  43.364  20.760 -0.86 27.00           N  
ATOM    833 HH21 ARG A 530      19.792  42.591  20.888  0.44 78.00           H  
ATOM    834 HH22 ARG A 530      20.227  44.326  20.993  0.44 78.00           H  
ATOM    835  C   ARG A 530      26.958  41.194  20.964  0.73 41.00           C  
ATOM    836  O   ARG A 530      27.571  40.629  20.079 -0.58 94.00           O  
ATOM    837  N   ASP A 531      27.329  42.275  21.503 -0.51 63.00           N  
ATOM    838  H   ASP A 531      26.723  42.552  22.262  0.29 36.00           H  
ATOM    839  CA  ASP A 531      28.535  43.019  21.151  0.03 81.00           C  
ATOM    841  CB  ASP A 531      28.320  44.160  20.074 -0.03  3.00           C  
ATOM    844  CG  ASP A 531      29.662  44.563  19.483  0.79 94.00           C  
ATOM    845  OD1 ASP A 531      29.735  45.501  18.653 -0.80 14.00           O  
ATOM    846  OD2 ASP A 531      30.719  43.929  19.772 -0.80 14.00           O1-
ATOM    847  C   ASP A 531      29.175  43.486  22.439  0.53 66.00           C  
ATOM    848  O   ASP A 531      30.418  43.297  22.586 -0.58 19.00           O  
ATOM    849  N   ASP A 532      28.471  44.125  23.372 -0.51 63.00           N  
ATOM    850  H   ASP A 532      27.473  44.206  23.240  0.29 36.00           H  
ATOM    851  CA  ASP A 532      29.047  44.760  24.503  0.03 81.00           C  
ATOM    853  CB  ASP A 532      28.022  45.718  25.194 -0.03  3.00           C  
ATOM    856  CG  ASP A 532      27.436  46.817  24.269  0.79 94.00           C  
ATOM    857  OD1 ASP A 532      28.140  47.305  23.354 -0.80 14.00           O  
ATOM    858  OD2 ASP A 532      26.332  47.347  24.562 -0.80 14.00           O1-
ATOM    859  C   ASP A 532      29.419  43.740  25.571  0.53 66.00           C  
ATOM    860  O   ASP A 532      28.654  42.859  25.984 -0.58 19.00           O  
ATOM    861  N   TYR A 533      30.636  43.937  26.006 -0.41 57.00           N  
ATOM    862  H   TYR A 533      31.124  44.701  25.560  0.27 19.00           H  
ATOM    863  CA  TYR A 533      31.244  43.169  27.142 -0.00 14.00           C  
ATOM    865  CB  TYR A 533      32.762  43.366  27.110 -0.01 52.00           C  
ATOM    868  CG  TYR A 533      33.445  43.130  25.795 -0.00 11.00           C  
ATOM    869  CD1 TYR A 533      33.789  44.142  24.887 -0.19  6.00           C  
ATOM    871  CE1 TYR A 533      34.534  43.772  23.689 -0.23 41.00           C  
ATOM    873  CZ  TYR A 533      34.792  42.480  23.424  0.32 26.00           C  
ATOM    874  OH  TYR A 533      35.515  42.231  22.326 -0.55 79.00           O  
ATOM    875  HH  TYR A 533      35.593  42.925  21.667  0.39 92.00           H  
ATOM    876  CE2 TYR A 533      34.491  41.430  24.286 -0.23 41.00           C  
ATOM    878  CD2 TYR A 533      33.667  41.806  25.396 -0.19  6.00           C  
ATOM    880  C   TYR A 533      30.748  43.513  28.530  0.59 73.00           C  
ATOM    881  O   TYR A 533      30.611  44.732  28.841 -0.56 79.00           O  
ATOM    882  N   ILE A 534      30.469  42.476  29.365 -0.41 57.00           N  
ATOM    883  H   ILE A 534      30.694  41.549  29.035  0.27 19.00           H  
ATOM    884  CA  ILE A 534      30.007  42.429  30.770 -0.05 97.00           C  
ATOM    886  CB  ILE A 534      28.847  41.408  30.910  0.13  3.00           C  
ATOM    888  CG2 ILE A 534      28.264  41.632  32.351 -0.32  4.00           C  
ATOM    892  CG1 ILE A 534      27.730  41.365  29.915 -0.04 30.00           C  
ATOM    895  CD1 ILE A 534      26.905  40.107  29.873 -0.06 60.00           C  
ATOM    899  C   ILE A 534      31.190  42.142  31.770  0.59 73.00           C  
ATOM    900  O   ILE A 534      31.840  41.151  31.628 -0.56 79.00           O  
ATOM    901  N   ILE A 535      31.370  42.959  32.831 -0.41 57.00           N  
ATOM    902  H   ILE A 535      30.713  43.724  32.885  0.27 19.00           H  
ATOM    903  CA  ILE A 535      32.242  42.723  33.928 -0.05 97.00           C  
ATOM    905  CB  ILE A 535      33.032  44.035  34.298  0.13  3.00           C  
ATOM    907  CG2 ILE A 535      34.030  43.550  35.335 -0.32  4.00           C  
ATOM    911  CG1 ILE A 535      33.762  44.733  33.102 -0.04 30.00           C  
ATOM    914  CD1 ILE A 535      34.311  46.142  33.341 -0.06 60.00           C  
ATOM    918  C   ILE A 535      31.285  42.222  35.098  0.59 73.00           C  
ATOM    919  O   ILE A 535      30.582  42.995  35.756 -0.56 79.00           O  
ATOM    920  N   PHE A 536      31.388  40.920  35.487 -0.41 57.00           N  
ATOM    921  H   PHE A 536      32.114  40.321  35.121  0.27 19.00           H  
ATOM    922  CA  PHE A 536      30.475  40.328  36.531 -0.00 24.00           C  
ATOM    924  CB  PHE A 536      30.201  38.882  36.171 -0.03 43.00           C  
ATOM    927  CG  PHE A 536      29.496  38.623  34.848  0.01 18.00           C  
ATOM    928  CD1 PHE A 536      28.081  38.902  34.757 -0.12 56.00           C  
ATOM    930  CE1 PHE A 536      27.308  38.455  33.595 -0.17  4.00           C  
ATOM    932  CZ  PHE A 536      27.921  37.688  32.612 -0.10 72.00           C  
ATOM    934  CE2 PHE A 536      29.304  37.443  32.721 -0.17  4.00           C  
ATOM    936  CD2 PHE A 536      30.078  37.841  33.800 -0.12 56.00           C  
ATOM    938  C   PHE A 536      31.006  40.333  38.002  0.59 73.00           C  
ATOM    939  O   PHE A 536      30.193  40.169  38.934 -0.56 79.00           O  
ATOM    940  N   ALA A 537      32.331  40.422  38.132 -0.41 57.00           N  
ATOM    941  H   ALA A 537      32.952  40.452  37.336  0.27 19.00           H  
ATOM    942  CA  ALA A 537      32.987  40.406  39.490  0.03 37.00           C  
ATOM    944  CB  ALA A 537      33.312  38.941  39.947 -0.18 25.00           C  
ATOM    948  C   ALA A 537      34.322  41.199  39.360  0.59 73.00           C  
ATOM    949  O   ALA A 537      34.917  41.245  38.268 -0.56 79.00           O  
ATOM    950  N   LEU A 538      34.710  41.675  40.530 -0.41 57.00           N  
ATOM    951  H   LEU A 538      34.000  41.507  41.229  0.27 19.00           H  
ATOM    952  CA  LEU A 538      35.917  42.528  40.722 -0.05 18.00           C  
ATOM    954  CB  LEU A 538      35.586  44.021  40.604 -0.11  2.00           C  
ATOM    957  CG  LEU A 538      35.285  44.486  39.210  0.35 31.00           C  
ATOM    959  CD1 LEU A 538      34.870  45.928  39.275 -0.41 21.00           C  
ATOM    963  CD2 LEU A 538      36.507  44.367  38.318 -0.41 21.00           C  
ATOM    967  C   LEU A 538      36.460  42.271  42.141  0.59 73.00           C  
ATOM    968  O   LEU A 538      35.707  42.035  43.032 -0.56 79.00           O  
ATOM    969  N   GLU A 539      37.767  42.213  42.323 -0.51 63.00           N  
ATOM    970  H   GLU A 539      38.397  42.400  41.556  0.29 36.00           H  
ATOM    971  CA  GLU A 539      38.415  42.012  43.615  0.03 97.00           C  
ATOM    973  CB  GLU A 539      38.644  40.508  43.969  0.05 60.00           C  
ATOM    976  CG  GLU A 539      38.359  40.292  45.415  0.01 36.00           C  
ATOM    979  CD  GLU A 539      36.941  40.476  45.893  0.80 54.00           C  
ATOM    980  OE1 GLU A 539      36.653  41.575  46.415 -0.81 88.00           O  
ATOM    981  OE2 GLU A 539      36.054  39.594  45.727 -0.81 88.00           O1-
ATOM    982  C   GLU A 539      39.810  42.727  43.650  0.53 66.00           C  
ATOM    983  O   GLU A 539      40.627  42.536  42.781 -0.58 19.00           O  
ATOM    984  N   HIE A 540      40.033  43.446  44.741 -0.41 57.00           N  
ATOM    985  H   HIE A 540      39.322  43.699  45.412  0.27 19.00           H  
ATOM    986  CA  HIE A 540      41.441  43.960  45.050 -0.05 81.00           C  
ATOM    988  CB  HIE A 540      41.629  45.382  44.468 -0.00 74.00           C  
ATOM    991  CG  HIE A 540      42.915  46.216  44.819  0.18 68.00           C  
ATOM    992  ND1 HIE A 540      42.844  47.597  44.949 -0.54 32.00           N  
ATOM    993  CE1 HIE A 540      44.081  48.014  45.241  0.16 35.00           C  
ATOM    995  NE2 HIE A 540      44.926  46.964  45.294 -0.27 95.00           N  
ATOM    996  HE2 HIE A 540      45.929  46.991  45.411  0.33 39.00           H  
ATOM    997  CD2 HIE A 540      44.248  45.781  44.975 -0.22  7.00           C  
ATOM    999  C   HIE A 540      41.733  43.926  46.535  0.59 73.00           C  
ATOM   1000  O   HIE A 540      40.988  44.482  47.340 -0.56 79.00           O  
ATOM   1001  N   PHE A 541      42.810  43.224  46.914 -0.41 57.00           N  
ATOM   1002  H   PHE A 541      43.399  42.742  46.251  0.27 19.00           H  
ATOM   1003  CA  PHE A 541      43.015  42.947  48.351 -0.00 24.00           C  
ATOM   1005  CB  PHE A 541      42.230  41.650  48.575 -0.03 43.00           C  
ATOM   1008  CG  PHE A 541      42.661  40.437  47.753  0.01 18.00           C  
ATOM   1009  CD1 PHE A 541      41.906  40.195  46.580 -0.12 56.00           C  
ATOM   1011  CE1 PHE A 541      42.105  39.006  45.823 -0.17  4.00           C  
ATOM   1013  CZ  PHE A 541      43.071  38.103  46.195 -0.10 72.00           C  
ATOM   1015  CE2 PHE A 541      43.801  38.230  47.393 -0.17  4.00           C  
ATOM   1017  CD2 PHE A 541      43.633  39.453  48.157 -0.12 56.00           C  
ATOM   1019  C   PHE A 541      44.440  42.782  48.795  0.59 73.00           C  
ATOM   1020  O   PHE A 541      45.336  42.485  47.964 -0.56 79.00           O  
ATOM   1021  N   PHE A 542      44.614  42.673  50.128 -0.41 57.00           N  
ATOM   1022  H   PHE A 542      43.808  42.816  50.719  0.27 19.00           H  
ATOM   1023  CA  PHE A 542      45.861  42.381  50.769 -0.00 24.00           C  
ATOM   1025  CB  PHE A 542      46.288  43.518  51.626 -0.03 43.00           C  
ATOM   1028  CG  PHE A 542      46.353  44.792  50.743  0.01 18.00           C  
ATOM   1029  CD1 PHE A 542      47.417  45.062  49.872 -0.12 56.00           C  
ATOM   1031  CE1 PHE A 542      47.433  46.222  49.060 -0.17  4.00           C  
ATOM   1033  CZ  PHE A 542      46.332  47.029  49.050 -0.10 72.00           C  
ATOM   1035  CE2 PHE A 542      45.296  46.797  49.877 -0.17  4.00           C  
ATOM   1037  CD2 PHE A 542      45.302  45.701  50.752 -0.12 56.00           C  
ATOM   1039  C   PHE A 542      45.801  41.039  51.506  0.59 73.00           C  
ATOM   1040  O   PHE A 542      44.728  40.584  51.935 -0.56 79.00           O  
ATOM   1041  N   LEU A 543      46.916  40.307  51.463 -0.41 57.00           N  
ATOM   1042  H   LEU A 543      47.777  40.728  51.145  0.27 19.00           H  
ATOM   1043  CA  LEU A 543      47.016  39.033  52.241 -0.05 18.00           C  
ATOM   1045  CB  LEU A 543      47.848  37.995  51.430 -0.11  2.00           C  
ATOM   1048  CG  LEU A 543      47.270  37.540  50.068  0.35 31.00           C  
ATOM   1050  CD1 LEU A 543      48.400  36.778  49.306 -0.41 21.00           C  
ATOM   1054  CD2 LEU A 543      46.084  36.616  50.237 -0.41 21.00           C  
ATOM   1058  C   LEU A 543      47.656  39.134  53.657  0.59 73.00           C  
ATOM   1059  O   LEU A 543      48.265  40.157  53.892 -0.56 79.00           O  
ATOM   1060  N   ARG A 544      47.461  38.110  54.499 -0.34 79.00           N  
ATOM   1061  H   ARG A 544      47.052  37.267  54.123  0.27 47.00           H  
ATOM   1062  CA  ARG A 544      47.880  38.113  55.881 -0.26 37.00           C  
ATOM   1064  CB  ARG A 544      47.312  36.890  56.548 -0.00  7.00           C  
ATOM   1067  CG  ARG A 544      47.474  36.974  58.096  0.03 90.00           C  
ATOM   1070  CD  ARG A 544      47.164  35.644  58.808  0.04 86.00           C  
ATOM   1073  NE  ARG A 544      48.223  34.627  58.689 -0.52 95.00           N  
ATOM   1074  HE  ARG A 544      48.193  34.013  57.888  0.34 56.00           H  
ATOM   1075  CZ  ARG A 544      49.076  34.322  59.650  0.80 76.00           C  
ATOM   1076  NH1 ARG A 544      49.203  34.973  60.698 -0.86 27.00           N1+
ATOM   1077 HH11 ARG A 544      48.715  35.854  60.768  0.44 78.00           H  
ATOM   1078 HH12 ARG A 544      49.632  34.520  61.492  0.44 78.00           H  
ATOM   1079  NH2 ARG A 544      49.791  33.264  59.546 -0.86 27.00           N  
ATOM   1080 HH21 ARG A 544      49.686  32.668  58.737  0.44 78.00           H  
ATOM   1081 HH22 ARG A 544      50.388  32.975  60.307  0.44 78.00           H  
ATOM   1082  C   ARG A 544      49.474  38.163  55.964  0.73 41.00           C  
ATOM   1083  O   ARG A 544      50.128  37.573  55.091 -0.58 94.00           O  
ATOM   1084  N   ALA A 545      50.096  38.945  56.821 -0.41 57.00           N  
ATOM   1085  H   ALA A 545      49.585  39.486  57.504  0.27 19.00           H  
ATOM   1086  CA  ALA A 545      51.534  39.137  56.889  0.03 37.00           C  
ATOM   1088  CB  ALA A 545      51.751  40.223  57.910 -0.18 25.00           C  
ATOM   1092  C   ALA A 545      52.259  37.878  57.146  0.59 73.00           C  
ATOM   1093  O   ALA A 545      51.716  37.072  57.972 -0.56 79.00           O  
ATOM   1094  N   LEU A 546      53.339  37.591  56.443 -0.41 57.00           N  
ATOM   1095  H   LEU A 546      53.664  38.096  55.631  0.27 19.00           H  
ATOM   1096  CA  LEU A 546      54.075  36.305  56.566 -0.05 18.00           C  
ATOM   1098  CB  LEU A 546      54.837  36.311  57.972 -0.11  2.00           C  
ATOM   1101  CG  LEU A 546      55.828  37.449  58.187  0.35 31.00           C  
ATOM   1103  CD1 LEU A 546      55.303  38.657  58.899 -0.41 21.00           C  
ATOM   1107  CD2 LEU A 546      56.976  37.025  59.149 -0.41 21.00           C  
ATOM   1111  C   LEU A 546      53.144  35.072  56.313  0.59 73.00           C  
ATOM   1112  O   LEU A 546      53.340  34.057  56.973 -0.56 79.00           O  
ATOM   1113  N   THR A 547      52.166  35.189  55.405 -0.41 57.00           N  
ATOM   1114  H   THR A 547      52.014  36.093  54.981  0.27 19.00           H  
ATOM   1115  CA  THR A 547      51.327  34.064  55.142 -0.03 89.00           C  
ATOM   1117  CB  THR A 547      50.054  34.380  54.334  0.36 54.00           C  
ATOM   1119  CG2 THR A 547      50.329  34.686  52.886 -0.24 38.00           C  
ATOM   1123  OG1 THR A 547      49.208  33.310  54.184 -0.67 61.00           O  
ATOM   1124  HG1 THR A 547      48.476  33.615  53.643  0.41  2.00           H  
ATOM   1125  C   THR A 547      52.153  32.875  54.642  0.59 73.00           C  
ATOM   1126  O   THR A 547      53.090  33.011  53.814 -0.56 79.00           O  
ATOM   1127  N   GLY A 548      51.835  31.684  55.071 -0.41 57.00           N  
ATOM   1128  H   GLY A 548      51.110  31.699  55.774  0.27 19.00           H  
ATOM   1129  CA  GLY A 548      52.405  30.429  54.671 -0.02 52.00           C  
ATOM   1132  C   GLY A 548      51.528  29.799  53.617  0.59 73.00           C  
ATOM   1133  O   GLY A 548      51.835  28.657  53.250 -0.56 79.00           O  
ATOM   1134  N   SER A 549      50.435  30.399  53.143 -0.41 57.00           N  
ATOM   1135  H   SER A 549      50.168  31.305  53.502  0.27 19.00           H  
ATOM   1136  CA  SER A 549      49.393  29.735  52.309 -0.02 49.00           C  
ATOM   1138  CB  SER A 549      48.134  29.509  53.215  0.21 17.00           C  
ATOM   1141  OG  SER A 549      47.718  30.790  53.792 -0.65 46.00           O  
ATOM   1142  HG  SER A 549      46.952  31.059  53.279  0.42 75.00           H  
ATOM   1143  C   SER A 549      49.021  30.529  51.020  0.59 73.00           C  
ATOM   1144  O   SER A 549      47.880  30.336  50.522 -0.56 79.00           O  
ATOM   1145  N   ALA A 550      49.935  31.338  50.513 -0.41 57.00           N  
ATOM   1146  H   ALA A 550      50.860  31.337  50.918  0.27 19.00           H  
ATOM   1147  CA  ALA A 550      49.616  32.414  49.530  0.03 37.00           C  
ATOM   1149  CB  ALA A 550      50.801  33.364  49.318 -0.18 25.00           C  
ATOM   1153  C   ALA A 550      48.999  31.880  48.206  0.59 73.00           C  
ATOM   1154  O   ALA A 550      47.852  32.287  47.928 -0.56 79.00           O  
ATOM   1155  N   PRO A 551      49.656  30.955  47.440 -0.25 48.00           N  
ATOM   1156  CD  PRO A 551      50.923  30.352  47.754  0.01 92.00           C  
ATOM   1159  CG  PRO A 551      51.442  29.823  46.417  0.01 89.00           C  
ATOM   1162  CB  PRO A 551      50.105  29.508  45.705 -0.00 70.00           C  
ATOM   1165  CA  PRO A 551      49.046  30.507  46.147 -0.02 66.00           C  
ATOM   1167  C   PRO A 551      47.616  29.815  46.277  0.58 96.00           C  
ATOM   1168  O   PRO A 551      46.818  30.012  45.366 -0.57 48.00           O  
ATOM   1169  N   ALA A 552      47.364  29.150  47.412 -0.41 57.00           N  
ATOM   1170  H   ALA A 552      48.102  29.037  48.092  0.27 19.00           H  
ATOM   1171  CA  ALA A 552      46.068  28.604  47.762  0.03 37.00           C  
ATOM   1173  CB  ALA A 552      46.203  27.443  48.747 -0.18 25.00           C  
ATOM   1177  C   ALA A 552      44.966  29.677  48.203  0.59 73.00           C  
ATOM   1178  O   ALA A 552      43.810  29.495  47.841 -0.56 79.00           O  
ATOM   1179  N   ASP A 553      45.301  30.723  48.970 -0.51 63.00           N  
ATOM   1180  H   ASP A 553      46.288  30.831  49.156  0.29 36.00           H  
ATOM   1181  CA  ASP A 553      44.336  31.674  49.468  0.03 81.00           C  
ATOM   1183  CB  ASP A 553      44.963  32.427  50.628 -0.03  3.00           C  
ATOM   1186  CG  ASP A 553      44.964  31.608  51.950  0.79 94.00           C  
ATOM   1187  OD1 ASP A 553      45.650  31.875  52.937 -0.80 14.00           O  
ATOM   1188  OD2 ASP A 553      44.154  30.675  52.017 -0.80 14.00           O1-
ATOM   1189  C   ASP A 553      43.943  32.608  48.320  0.53 66.00           C  
ATOM   1190  O   ASP A 553      42.759  32.826  48.109 -0.58 19.00           O  
ATOM   1191  N   ILE A 554      44.810  32.917  47.368 -0.41 57.00           N  
ATOM   1192  H   ILE A 554      45.794  32.705  47.457  0.27 19.00           H  
ATOM   1193  CA  ILE A 554      44.344  33.420  46.091 -0.05 97.00           C  
ATOM   1195  CB  ILE A 554      45.524  33.959  45.260  0.13  3.00           C  
ATOM   1197  CG2 ILE A 554      45.125  34.625  43.910 -0.32  4.00           C  
ATOM   1201  CG1 ILE A 554      46.261  35.078  45.957 -0.04 30.00           C  
ATOM   1204  CD1 ILE A 554      47.602  35.400  45.512 -0.06 60.00           C  
ATOM   1208  C   ILE A 554      43.536  32.414  45.257  0.59 73.00           C  
ATOM   1209  O   ILE A 554      42.521  32.803  44.682 -0.56 79.00           O  
ATOM   1210  N   ALA A 555      43.816  31.139  45.144 -0.41 57.00           N  
ATOM   1211  H   ALA A 555      44.666  30.768  45.545  0.27 19.00           H  
ATOM   1212  CA  ALA A 555      42.990  30.138  44.408  0.03 37.00           C  
ATOM   1214  CB  ALA A 555      43.631  28.770  44.584 -0.18 25.00           C  
ATOM   1218  C   ALA A 555      41.529  30.030  44.888  0.59 73.00           C  
ATOM   1219  O   ALA A 555      40.607  30.066  44.062 -0.56 79.00           O  
ATOM   1220  N   ARG A 556      41.323  30.025  46.249 -0.34 79.00           N  
ATOM   1221  H   ARG A 556      42.193  29.944  46.755  0.27 47.00           H  
ATOM   1222  CA  ARG A 556      40.070  30.104  46.914 -0.26 37.00           C  
ATOM   1224  CB  ARG A 556      40.281  29.929  48.406 -0.00  7.00           C  
ATOM   1227  CG  ARG A 556      40.466  28.392  48.714  0.03 90.00           C  
ATOM   1230  CD  ARG A 556      40.438  28.069  50.242  0.04 86.00           C  
ATOM   1233  NE  ARG A 556      41.688  28.303  50.949 -0.52 95.00           N  
ATOM   1234  HE  ARG A 556      41.811  29.139  51.503  0.34 56.00           H  
ATOM   1235  CZ  ARG A 556      42.699  27.453  51.147  0.80 76.00           C  
ATOM   1236  NH1 ARG A 556      42.683  26.258  50.725 -0.86 27.00           N1+
ATOM   1237 HH11 ARG A 556      41.841  25.853  50.343  0.44 78.00           H  
ATOM   1238 HH12 ARG A 556      43.485  25.646  50.685  0.44 78.00           H  
ATOM   1239  NH2 ARG A 556      43.744  27.829  51.760 -0.86 27.00           N  
ATOM   1240 HH21 ARG A 556      43.901  28.824  51.835  0.44 78.00           H  
ATOM   1241 HH22 ARG A 556      44.434  27.164  52.079  0.44 78.00           H  
ATOM   1242  C   ARG A 556      39.364  31.422  46.736  0.73 41.00           C  
ATOM   1243  O   ARG A 556      38.174  31.482  46.466 -0.58 94.00           O  
ATOM   1244  N   CYS A 557      40.163  32.520  46.644 -0.41 57.00           N  
ATOM   1245  H   CYS A 557      41.142  32.423  46.873  0.27 19.00           H  
ATOM   1246  CA  CYS A 557      39.690  33.883  46.365  0.02 13.00           C  
ATOM   1248  CB  CYS A 557      40.763  34.944  46.626 -0.12 31.00           C  
ATOM   1251  SG  CYS A 557      40.027  36.553  46.104 -0.31 19.00           S  
ATOM   1253  C   CYS A 557      39.055  33.933  44.947  0.59 73.00           C  
ATOM   1254  O   CYS A 557      37.887  34.293  44.718 -0.56 79.00           O  
ATOM   1255  N   VAL A 558      39.755  33.325  43.952 -0.41 57.00           N  
ATOM   1256  H   VAL A 558      40.748  33.162  44.037  0.27 19.00           H  
ATOM   1257  CA  VAL A 558      39.224  33.136  42.607 -0.08 75.00           C  
ATOM   1259  CB  VAL A 558      40.320  32.586  41.672  0.29 85.00           C  
ATOM   1261  CG1 VAL A 558      39.774  32.458  40.224 -0.31 92.00           C  
ATOM   1265  CG2 VAL A 558      41.528  33.538  41.606 -0.31 92.00           C  
ATOM   1269  C   VAL A 558      37.930  32.217  42.538  0.59 73.00           C  
ATOM   1270  O   VAL A 558      36.910  32.680  42.017 -0.56 79.00           O  
ATOM   1271  N   VAL A 559      37.980  31.009  43.154 -0.41 57.00           N  
ATOM   1272  H   VAL A 559      38.873  30.765  43.559  0.27 19.00           H  
ATOM   1273  CA  VAL A 559      36.923  30.014  43.140 -0.08 75.00           C  
ATOM   1275  CB  VAL A 559      37.476  28.540  43.490  0.29 85.00           C  
ATOM   1277  CG1 VAL A 559      36.292  27.749  43.913 -0.31 92.00           C  
ATOM   1281  CG2 VAL A 559      38.111  27.899  42.259 -0.31 92.00           C  
ATOM   1285  C   VAL A 559      35.768  30.575  43.813  0.59 73.00           C  
ATOM   1286  O   VAL A 559      34.680  30.385  43.297 -0.56 79.00           O  
ATOM   1287  N   HIE A 560      35.822  31.404  44.879 -0.41 57.00           N  
ATOM   1288  H   HIE A 560      36.709  31.447  45.360  0.27 19.00           H  
ATOM   1289  CA  HIE A 560      34.664  32.003  45.598 -0.05 81.00           C  
ATOM   1291  CB  HIE A 560      35.152  32.561  46.969 -0.00 74.00           C  
ATOM   1294  CG  HIE A 560      34.080  33.193  47.814  0.18 68.00           C  
ATOM   1295  ND1 HIE A 560      32.932  32.552  48.305 -0.54 32.00           N  
ATOM   1296  CE1 HIE A 560      32.090  33.501  48.712  0.16 35.00           C  
ATOM   1298  NE2 HIE A 560      32.517  34.697  48.404 -0.27 95.00           N  
ATOM   1299  HE2 HIE A 560      31.971  35.519  48.617  0.33 39.00           H  
ATOM   1300  CD2 HIE A 560      33.702  34.547  47.739 -0.22  7.00           C  
ATOM   1302  C   HIE A 560      33.991  33.036  44.728  0.59 73.00           C  
ATOM   1303  O   HIE A 560      32.747  33.030  44.701 -0.56 79.00           O  
ATOM   1304  N   SER A 561      34.839  33.862  44.101 -0.41 57.00           N  
ATOM   1305  H   SER A 561      35.827  33.759  44.283  0.27 19.00           H  
ATOM   1306  CA  SER A 561      34.366  34.969  43.269 -0.02 49.00           C  
ATOM   1308  CB  SER A 561      35.509  35.930  42.770  0.21 17.00           C  
ATOM   1311  OG  SER A 561      35.169  36.959  41.945 -0.65 46.00           O  
ATOM   1312  HG  SER A 561      35.023  37.689  42.552  0.42 75.00           H  
ATOM   1313  C   SER A 561      33.629  34.326  42.062  0.59 73.00           C  
ATOM   1314  O   SER A 561      32.474  34.642  41.708 -0.56 79.00           O  
ATOM   1315  N   LEU A 562      34.170  33.181  41.525 -0.41 57.00           N  
ATOM   1316  H   LEU A 562      35.131  33.006  41.779  0.27 19.00           H  
ATOM   1317  CA  LEU A 562      33.500  32.498  40.405 -0.05 18.00           C  
ATOM   1319  CB  LEU A 562      34.491  31.480  39.723 -0.11  2.00           C  
ATOM   1322  CG  LEU A 562      33.891  30.697  38.537  0.35 31.00           C  
ATOM   1324  CD1 LEU A 562      33.304  31.506  37.405 -0.41 21.00           C  
ATOM   1328  CD2 LEU A 562      34.963  29.745  38.011 -0.41 21.00           C  
ATOM   1332  C   LEU A 562      32.218  31.842  40.847  0.59 73.00           C  
ATOM   1333  O   LEU A 562      31.229  31.790  40.097 -0.56 79.00           O  
ATOM   1334  N   THR A 563      32.136  31.282  42.064 -0.41 57.00           N  
ATOM   1335  H   THR A 563      33.005  31.328  42.576  0.27 19.00           H  
ATOM   1336  CA  THR A 563      30.856  30.712  42.599 -0.03 89.00           C  
ATOM   1338  CB  THR A 563      31.203  30.049  43.963  0.36 54.00           C  
ATOM   1340  CG2 THR A 563      30.041  29.389  44.580 -0.24 38.00           C  
ATOM   1344  OG1 THR A 563      32.330  29.155  43.974 -0.67 61.00           O  
ATOM   1345  HG1 THR A 563      33.128  29.550  43.615  0.41  2.00           H  
ATOM   1346  C   THR A 563      29.766  31.683  42.823  0.59 73.00           C  
ATOM   1347  O   THR A 563      28.598  31.326  42.627 -0.56 79.00           O  
ATOM   1348  N   GLN A 564      30.065  32.982  43.141 -0.41 57.00           N  
ATOM   1349  H   GLN A 564      30.990  33.309  43.384  0.27 19.00           H  
ATOM   1350  CA  GLN A 564      28.996  34.023  43.217 -0.00 31.00           C  
ATOM   1352  CB  GLN A 564      29.375  35.306  44.017 -0.00 36.00           C  
ATOM   1355  CG  GLN A 564      30.074  35.135  45.366 -0.06 45.00           C  
ATOM   1358  CD  GLN A 564      29.477  34.071  46.196  0.69 51.00           C  
ATOM   1359  OE1 GLN A 564      28.318  34.080  46.657 -0.60 86.00           O  
ATOM   1360  NE2 GLN A 564      30.149  33.054  46.565 -0.94  7.00           N  
ATOM   1361 HE21 GLN A 564      29.605  32.468  47.182  0.42 51.00           H  
ATOM   1362 HE22 GLN A 564      31.071  32.950  46.166  0.42 51.00           H  
ATOM   1363  C   GLN A 564      28.318  34.263  41.874  0.59 73.00           C  
ATOM   1364  O   GLN A 564      27.143  34.429  41.772 -0.56 79.00           O  
ATOM   1365  N   VAL A 565      29.168  34.491  40.837 -0.41 57.00           N  
ATOM   1366  H   VAL A 565      30.131  34.431  41.136  0.27 19.00           H  
ATOM   1367  CA  VAL A 565      28.860  34.655  39.392 -0.08 75.00           C  
ATOM   1369  CB  VAL A 565      30.101  34.964  38.539  0.29 85.00           C  
ATOM   1371  CG1 VAL A 565      29.799  34.946  37.009 -0.31 92.00           C  
ATOM   1375  CG2 VAL A 565      30.627  36.337  38.851 -0.31 92.00           C  
ATOM   1379  C   VAL A 565      28.067  33.427  38.892  0.59 73.00           C  
ATOM   1380  O   VAL A 565      26.942  33.682  38.450 -0.56 79.00           O  
ATOM   1381  N   LEU A 566      28.460  32.158  39.122 -0.41 57.00           N  
ATOM   1382  H   LEU A 566      29.355  32.028  39.571  0.27 19.00           H  
ATOM   1383  CA  LEU A 566      27.623  30.997  38.731 -0.05 18.00           C  
ATOM   1385  CB  LEU A 566      28.428  29.746  39.084 -0.11  2.00           C  
ATOM   1388  CG  LEU A 566      29.698  29.593  38.270  0.35 31.00           C  
ATOM   1390  CD1 LEU A 566      30.422  28.403  38.914 -0.41 21.00           C  
ATOM   1394  CD2 LEU A 566      29.301  29.303  36.764 -0.41 21.00           C  
ATOM   1398  C   LEU A 566      26.319  30.869  39.561  0.59 73.00           C  
ATOM   1399  O   LEU A 566      25.381  30.119  39.108 -0.56 79.00           O  
ATOM   1400  N   ALA A 567      26.084  31.434  40.758 -0.41 57.00           N  
ATOM   1401  H   ALA A 567      26.814  31.963  41.212  0.27 19.00           H  
ATOM   1402  CA  ALA A 567      24.824  31.347  41.555  0.03 37.00           C  
ATOM   1404  CB  ALA A 567      25.260  31.586  42.958 -0.18 25.00           C  
ATOM   1408  C   ALA A 567      23.630  32.197  41.101  0.59 73.00           C  
ATOM   1409  O   ALA A 567      22.428  31.933  41.401 -0.56 79.00           O  
ATOM   1410  N   LEU A 568      23.988  33.268  40.370 -0.41 57.00           N  
ATOM   1411  H   LEU A 568      24.942  33.565  40.224  0.27 19.00           H  
ATOM   1412  CA  LEU A 568      23.116  34.144  39.615 -0.05 18.00           C  
ATOM   1414  CB  LEU A 568      23.904  35.526  39.445 -0.11  2.00           C  
ATOM   1417  CG  LEU A 568      24.296  36.218  40.713  0.35 31.00           C  
ATOM   1419  CD1 LEU A 568      25.432  37.238  40.361 -0.41 21.00           C  
ATOM   1423  CD2 LEU A 568      23.052  36.816  41.352 -0.41 21.00           C  
ATOM   1427  C   LEU A 568      22.971  33.657  38.094  0.59 73.00           C  
ATOM   1428  O   LEU A 568      21.907  33.885  37.476 -0.56 79.00           O  
ATOM   1429  N   HIE A 569      23.962  32.828  37.629 -0.41 57.00           N  
ATOM   1430  H   HIE A 569      24.814  32.879  38.170  0.27 19.00           H  
ATOM   1431  CA  HIE A 569      23.971  32.392  36.228 -0.05 81.00           C  
ATOM   1433  CB  HIE A 569      25.005  33.180  35.451 -0.00 74.00           C  
ATOM   1436  CG  HIE A 569      24.627  34.657  35.543  0.18 68.00           C  
ATOM   1437  ND1 HIE A 569      23.439  35.265  35.200 -0.54 32.00           N  
ATOM   1438  CE1 HIE A 569      23.572  36.617  35.477  0.16 35.00           C  
ATOM   1440  NE2 HIE A 569      24.791  36.871  35.917 -0.27 95.00           N  
ATOM   1441  HE2 HIE A 569      25.182  37.719  36.301  0.33 39.00           H  
ATOM   1442  CD2 HIE A 569      25.463  35.684  35.946 -0.22  7.00           C  
ATOM   1444  C   HIE A 569      24.009  30.847  35.977  0.59 73.00           C  
ATOM   1445  O   HIE A 569      24.763  30.486  35.121 -0.56 79.00           O  
ATOM   1446  N   PRO A 570      23.269  29.941  36.700 -0.25 48.00           N  
ATOM   1447  CD  PRO A 570      22.266  30.217  37.683  0.01 92.00           C  
ATOM   1450  CG  PRO A 570      21.713  28.882  38.146  0.01 89.00           C  
ATOM   1453  CB  PRO A 570      22.876  27.910  37.750 -0.00 70.00           C  
ATOM   1456  CA  PRO A 570      23.579  28.505  36.621 -0.02 66.00           C  
ATOM   1458  C   PRO A 570      23.095  27.985  35.260  0.58 96.00           C  
ATOM   1459  O   PRO A 570      22.036  28.262  34.746 -0.57 48.00           O  
ATOM   1460  N   GLY A 571      23.906  27.092  34.746 -0.41 57.00           N  
ATOM   1461  H   GLY A 571      24.625  26.687  35.328  0.27 19.00           H  
ATOM   1462  CA  GLY A 571      23.866  26.666  33.408 -0.02 52.00           C  
ATOM   1465  C   GLY A 571      24.225  27.643  32.383  0.59 73.00           C  
ATOM   1466  O   GLY A 571      24.236  27.216  31.225 -0.56 79.00           O  
ATOM   1467  N   ALA A 572      24.378  28.998  32.574 -0.41 57.00           N  
ATOM   1468  H   ALA A 572      24.404  29.337  33.525  0.27 19.00           H  
ATOM   1469  CA  ALA A 572      24.601  29.876  31.475  0.03 37.00           C  
ATOM   1471  CB  ALA A 572      24.421  31.340  31.887 -0.18 25.00           C  
ATOM   1475  C   ALA A 572      26.004  29.718  30.812  0.59 73.00           C  
ATOM   1476  O   ALA A 572      26.174  30.116  29.667 -0.56 79.00           O  
ATOM   1477  N   PHE A 573      27.073  29.273  31.472 -0.41 57.00           N  
ATOM   1478  H   PHE A 573      26.930  28.846  32.376  0.27 19.00           H  
ATOM   1479  CA  PHE A 573      28.395  29.232  30.837 -0.00 24.00           C  
ATOM   1481  CB  PHE A 573      29.319  30.027  31.806 -0.03 43.00           C  
ATOM   1484  CG  PHE A 573      28.838  31.451  32.152  0.01 18.00           C  
ATOM   1485  CD1 PHE A 573      28.773  32.420  31.183 -0.12 56.00           C  
ATOM   1487  CE1 PHE A 573      28.397  33.723  31.571 -0.17  4.00           C  
ATOM   1489  CZ  PHE A 573      27.932  33.960  32.899 -0.10 72.00           C  
ATOM   1491  CE2 PHE A 573      28.006  32.974  33.815 -0.17  4.00           C  
ATOM   1493  CD2 PHE A 573      28.538  31.721  33.493 -0.12 56.00           C  
ATOM   1495  C   PHE A 573      28.817  27.738  30.433  0.59 73.00           C  
ATOM   1496  O   PHE A 573      28.781  26.894  31.288 -0.56 79.00           O  
ATOM   1497  N   ARG A 574      29.184  27.515  29.163 -0.34 79.00           N  
ATOM   1498  H   ARG A 574      29.185  28.292  28.519  0.27 47.00           H  
ATOM   1499  CA  ARG A 574      29.655  26.252  28.546 -0.26 37.00           C  
ATOM   1501  CB  ARG A 574      29.325  26.114  27.047 -0.00  7.00           C  
ATOM   1504  CG  ARG A 574      30.229  27.081  26.245  0.03 90.00           C  
ATOM   1507  CD  ARG A 574      29.993  27.017  24.794  0.04 86.00           C  
ATOM   1510  NE  ARG A 574      30.544  28.180  24.068 -0.52 95.00           N  
ATOM   1511  HE  ARG A 574      31.045  28.900  24.569  0.34 56.00           H  
ATOM   1512  CZ  ARG A 574      30.537  28.368  22.755  0.80 76.00           C  
ATOM   1513  NH1 ARG A 574      30.046  27.516  21.909 -0.86 27.00           N1+
ATOM   1514 HH11 ARG A 574      29.623  26.682  22.289  0.44 78.00           H  
ATOM   1515 HH12 ARG A 574      30.129  27.692  20.918  0.44 78.00           H  
ATOM   1516  NH2 ARG A 574      31.103  29.471  22.330 -0.86 27.00           N  
ATOM   1517 HH21 ARG A 574      31.486  30.205  22.908  0.44 78.00           H  
ATOM   1518 HH22 ARG A 574      31.371  29.508  21.357  0.44 78.00           H  
ATOM   1519  C   ARG A 574      31.087  26.004  28.870  0.73 41.00           C  
ATOM   1520  O   ARG A 574      31.396  24.801  28.731 -0.58 94.00           O  
ATOM   1521  N   GLY A 575      31.826  27.006  29.389 -0.41 57.00           N  
ATOM   1522  H   GLY A 575      31.543  27.975  29.344  0.27 19.00           H  
ATOM   1523  CA  GLY A 575      33.174  26.849  29.838 -0.02 52.00           C  
ATOM   1526  C   GLY A 575      33.630  28.159  30.379  0.59 73.00           C  
ATOM   1527  O   GLY A 575      33.016  29.196  30.325 -0.56 79.00           O  
ATOM   1528  N   VAL A 576      34.826  28.187  30.955 -0.41 57.00           N  
ATOM   1529  H   VAL A 576      35.328  27.325  31.114  0.27 19.00           H  
ATOM   1530  CA  VAL A 576      35.453  29.359  31.518 -0.08 75.00           C  
ATOM   1532  CB  VAL A 576      35.112  29.563  32.948  0.29 85.00           C  
ATOM   1534  CG1 VAL A 576      35.359  28.327  33.837 -0.31 92.00           C  
ATOM   1538  CG2 VAL A 576      35.799  30.740  33.585 -0.31 92.00           C  
ATOM   1542  C   VAL A 576      36.988  29.299  31.294  0.59 73.00           C  
ATOM   1543  O   VAL A 576      37.674  28.318  31.595 -0.56 79.00           O  
ATOM   1544  N   ARG A 577      37.664  30.341  30.797 -0.34 79.00           N  
ATOM   1545  H   ARG A 577      37.030  31.097  30.582  0.27 47.00           H  
ATOM   1546  CA  ARG A 577      39.128  30.572  30.615 -0.26 37.00           C  
ATOM   1548  CB  ARG A 577      39.287  31.086  29.206 -0.00  7.00           C  
ATOM   1551  CG  ARG A 577      40.769  30.978  28.798  0.03 90.00           C  
ATOM   1554  CD  ARG A 577      40.946  31.560  27.403  0.04 86.00           C  
ATOM   1557  NE  ARG A 577      40.174  30.849  26.302 -0.52 95.00           N  
ATOM   1558  HE  ARG A 577      39.419  31.338  25.843  0.34 56.00           H  
ATOM   1559  CZ  ARG A 577      40.490  29.691  25.843  0.80 76.00           C  
ATOM   1560  NH1 ARG A 577      41.560  29.012  26.113 -0.86 27.00           N1+
ATOM   1561 HH11 ARG A 577      42.418  29.479  26.370  0.44 78.00           H  
ATOM   1562 HH12 ARG A 577      41.664  28.094  25.705  0.44 78.00           H  
ATOM   1563  NH2 ARG A 577      39.713  29.049  25.034 -0.86 27.00           N  
ATOM   1564 HH21 ARG A 577      38.728  29.272  25.032  0.44 78.00           H  
ATOM   1565 HH22 ARG A 577      39.924  28.140  24.648  0.44 78.00           H  
ATOM   1566  C   ARG A 577      39.726  31.397  31.735  0.73 41.00           C  
ATOM   1567  O   ARG A 577      39.205  32.462  32.017 -0.58 94.00           O  
ATOM   1568  N   VAL A 578      40.712  30.922  32.451 -0.41 57.00           N  
ATOM   1569  H   VAL A 578      41.150  30.045  32.206  0.27 19.00           H  
ATOM   1570  CA  VAL A 578      41.361  31.750  33.462 -0.08 75.00           C  
ATOM   1572  CB  VAL A 578      41.325  31.029  34.851  0.29 85.00           C  
ATOM   1574  CG1 VAL A 578      41.989  31.867  35.925 -0.31 92.00           C  
ATOM   1578  CG2 VAL A 578      39.888  30.663  35.287 -0.31 92.00           C  
ATOM   1582  C   VAL A 578      42.832  32.045  33.077  0.59 73.00           C  
ATOM   1583  O   VAL A 578      43.611  31.061  32.973 -0.56 79.00           O  
ATOM   1584  N   ALA A 579      43.258  33.289  33.198 -0.41 57.00           N  
ATOM   1585  H   ALA A 579      42.570  33.991  33.433  0.27 19.00           H  
ATOM   1586  CA  ALA A 579      44.690  33.691  33.257  0.03 37.00           C  
ATOM   1588  CB  ALA A 579      44.960  34.820  32.267 -0.18 25.00           C  
ATOM   1592  C   ALA A 579      45.196  34.177  34.680  0.59 73.00           C  
ATOM   1593  O   ALA A 579      44.410  34.698  35.479 -0.56 79.00           O  
ATOM   1594  N   VAL A 580      46.480  34.087  34.877 -0.41 57.00           N  
ATOM   1595  H   VAL A 580      46.885  33.766  34.009  0.27 19.00           H  
ATOM   1596  CA  VAL A 580      47.261  34.510  36.051 -0.08 75.00           C  
ATOM   1598  CB  VAL A 580      47.679  33.395  37.100  0.29 85.00           C  
ATOM   1600  CG1 VAL A 580      48.182  34.029  38.416 -0.31 92.00           C  
ATOM   1604  CG2 VAL A 580      46.602  32.404  37.366 -0.31 92.00           C  
ATOM   1608  C   VAL A 580      48.485  35.185  35.545  0.59 73.00           C  
ATOM   1609  O   VAL A 580      49.399  34.629  34.942 -0.56 79.00           O  
ATOM   1610  N   GLU A 581      48.576  36.478  35.822 -0.51 63.00           N  
ATOM   1611  H   GLU A 581      47.855  36.940  36.358  0.29 36.00           H  
ATOM   1612  CA  GLU A 581      49.777  37.265  35.437  0.03 97.00           C  
ATOM   1614  CB  GLU A 581      49.497  38.707  35.711  0.05 60.00           C  
ATOM   1617  CG  GLU A 581      50.441  39.665  34.997  0.01 36.00           C  
ATOM   1620  CD  GLU A 581      51.451  40.150  36.040  0.80 54.00           C  
ATOM   1621  OE1 GLU A 581      52.259  39.373  36.533 -0.81 88.00           O  
ATOM   1622  OE2 GLU A 581      51.338  41.287  36.615 -0.81 88.00           O1-
ATOM   1623  C   GLU A 581      51.030  36.801  36.261  0.53 66.00           C  
ATOM   1624  O   GLU A 581      50.967  36.581  37.475 -0.58 19.00           O  
ATOM   1625  N   GLY A 582      52.124  36.548  35.531 -0.41 57.00           N  
ATOM   1626  H   GLY A 582      51.957  36.419  34.543  0.27 19.00           H  
ATOM   1627  CA  GLY A 582      53.391  35.990  36.165 -0.02 52.00           C  
ATOM   1630  C   GLY A 582      54.702  36.887  36.029  0.59 73.00           C  
ATOM   1631  O   GLY A 582      55.846  36.336  36.070 -0.56 79.00           O  
ATOM   1632  N   ASN A 583      54.653  38.114  35.631 -0.41 57.00           N  
ATOM   1633  H   ASN A 583      53.770  38.580  35.779  0.27 19.00           H  
ATOM   1634  CA  ASN A 583      55.809  38.915  35.186  0.01 43.00           C  
ATOM   1636  CB  ASN A 583      55.287  40.320  34.816 -0.20 41.00           C  
ATOM   1639  CG  ASN A 583      55.316  40.698  33.367  0.71 30.00           C  
ATOM   1640  OD1 ASN A 583      54.524  40.260  32.542 -0.59 31.00           O  
ATOM   1641  ND2 ASN A 583      56.387  41.328  33.079 -0.91 91.00           N  
ATOM   1642 HD21 ASN A 583      56.569  41.367  32.086  0.41 96.00           H  
ATOM   1643 HD22 ASN A 583      56.942  41.841  33.750  0.41 96.00           H  
ATOM   1644  C   ASN A 583      56.831  38.987  36.355  0.59 73.00           C  
ATOM   1645  O   ASN A 583      58.020  38.914  36.106 -0.56 79.00           O  
ATOM   1646  N   SER A 584      56.454  39.167  37.683 -0.41 57.00           N  
ATOM   1647  H   SER A 584      55.488  39.222  37.972  0.27 19.00           H  
ATOM   1648  CA  SER A 584      57.490  39.034  38.732 -0.02 49.00           C  
ATOM   1650  CB  SER A 584      57.114  39.851  39.999  0.21 17.00           C  
ATOM   1653  OG  SER A 584      56.612  41.135  39.559 -0.65 46.00           O  
ATOM   1654  HG  SER A 584      57.381  41.696  39.432  0.42 75.00           H  
ATOM   1655  C   SER A 584      57.659  37.605  39.221  0.59 73.00           C  
ATOM   1656  O   SER A 584      58.759  37.260  39.541 -0.56 79.00           O  
ATOM   1657  N   SER A 585      56.610  36.739  39.149 -0.41 57.00           N  
ATOM   1658  H   SER A 585      55.777  37.136  38.738  0.27 19.00           H  
ATOM   1659  CA  SER A 585      56.879  35.302  39.249 -0.02 49.00           C  
ATOM   1661  CB  SER A 585      56.631  34.817  40.644  0.21 17.00           C  
ATOM   1664  OG  SER A 585      56.889  33.444  40.830 -0.65 46.00           O  
ATOM   1665  HG  SER A 585      57.839  33.416  40.961  0.42 75.00           H  
ATOM   1666  C   SER A 585      56.102  34.419  38.295  0.59 73.00           C  
ATOM   1667  O   SER A 585      54.852  34.350  38.323 -0.56 79.00           O  
ATOM   1668  N   GLN A 586      56.813  33.742  37.410 -0.41 57.00           N  
ATOM   1669  H   GLN A 586      57.811  33.891  37.370  0.27 19.00           H  
ATOM   1670  CA  GLN A 586      56.190  32.716  36.532 -0.00 31.00           C  
ATOM   1672  CB  GLN A 586      57.220  32.280  35.444 -0.00 36.00           C  
ATOM   1675  CG  GLN A 586      57.635  33.461  34.569 -0.06 45.00           C  
ATOM   1678  CD  GLN A 586      58.795  34.226  35.229  0.69 51.00           C  
ATOM   1679  OE1 GLN A 586      59.878  33.772  35.401 -0.60 86.00           O  
ATOM   1680  NE2 GLN A 586      58.575  35.462  35.652 -0.94  7.00           N  
ATOM   1681 HE21 GLN A 586      59.304  36.092  35.952  0.42 51.00           H  
ATOM   1682 HE22 GLN A 586      57.651  35.870  35.633  0.42 51.00           H  
ATOM   1683  C   GLN A 586      55.791  31.563  37.354  0.59 73.00           C  
ATOM   1684  O   GLN A 586      54.730  31.001  37.101 -0.56 79.00           O  
ATOM   1685  N   ASP A 587      56.586  31.129  38.386 -0.51 63.00           N  
ATOM   1686  H   ASP A 587      57.358  31.735  38.626  0.29 36.00           H  
ATOM   1687  CA  ASP A 587      56.445  30.003  39.202  0.03 81.00           C  
ATOM   1689  CB  ASP A 587      57.749  29.750  39.949 -0.03  3.00           C  
ATOM   1692  CG  ASP A 587      58.828  29.244  39.033  0.79 94.00           C  
ATOM   1693  OD1 ASP A 587      58.521  28.666  37.950 -0.80 14.00           O  
ATOM   1694  OD2 ASP A 587      60.063  29.449  39.280 -0.80 14.00           O1-
ATOM   1695  C   ASP A 587      55.296  30.105  40.224  0.53 66.00           C  
ATOM   1696  O   ASP A 587      54.492  29.185  40.464 -0.58 19.00           O  
ATOM   1697  N   SER A 588      55.158  31.234  40.835 -0.41 57.00           N  
ATOM   1698  H   SER A 588      55.842  31.974  40.771  0.27 19.00           H  
ATOM   1699  CA  SER A 588      54.061  31.473  41.826 -0.02 49.00           C  
ATOM   1701  CB  SER A 588      54.484  32.568  42.718  0.21 17.00           C  
ATOM   1704  OG  SER A 588      53.577  32.657  43.759 -0.65 46.00           O  
ATOM   1705  HG  SER A 588      53.094  33.455  43.534  0.42 75.00           H  
ATOM   1706  C   SER A 588      52.703  31.676  41.135  0.59 73.00           C  
ATOM   1707  O   SER A 588      51.718  31.291  41.779 -0.56 79.00           O  
ATOM   1708  N   ALA A 589      52.646  32.104  39.899 -0.41 57.00           N  
ATOM   1709  H   ALA A 589      53.496  32.376  39.426  0.27 19.00           H  
ATOM   1710  CA  ALA A 589      51.501  32.103  38.928  0.03 37.00           C  
ATOM   1712  CB  ALA A 589      51.872  32.868  37.642 -0.18 25.00           C  
ATOM   1716  C   ALA A 589      51.058  30.656  38.668  0.59 73.00           C  
ATOM   1717  O   ALA A 589      49.852  30.455  38.887 -0.56 79.00           O  
ATOM   1718  N   VAL A 590      51.950  29.773  38.160 -0.41 57.00           N  
ATOM   1719  H   VAL A 590      52.842  30.174  37.907  0.27 19.00           H  
ATOM   1720  CA  VAL A 590      51.612  28.346  37.968 -0.08 75.00           C  
ATOM   1722  CB  VAL A 590      52.795  27.567  37.373  0.29 85.00           C  
ATOM   1724  CG1 VAL A 590      52.661  26.035  37.479 -0.31 92.00           C  
ATOM   1728  CG2 VAL A 590      53.118  28.061  35.964 -0.31 92.00           C  
ATOM   1732  C   VAL A 590      51.181  27.631  39.291  0.59 73.00           C  
ATOM   1733  O   VAL A 590      50.328  26.764  39.254 -0.56 79.00           O  
ATOM   1734  N   ALA A 591      51.685  27.985  40.464 -0.41 57.00           N  
ATOM   1735  H   ALA A 591      52.394  28.703  40.429  0.27 19.00           H  
ATOM   1736  CA  ALA A 591      51.214  27.535  41.814  0.03 37.00           C  
ATOM   1738  CB  ALA A 591      52.188  28.047  42.936 -0.18 25.00           C  
ATOM   1742  C   ALA A 591      49.780  28.016  42.049  0.59 73.00           C  
ATOM   1743  O   ALA A 591      48.955  27.249  42.482 -0.56 79.00           O  
ATOM   1744  N   ILE A 592      49.402  29.280  41.665 -0.41 57.00           N  
ATOM   1745  H   ILE A 592      50.080  29.933  41.300  0.27 19.00           H  
ATOM   1746  CA  ILE A 592      47.990  29.727  41.904 -0.05 97.00           C  
ATOM   1748  CB  ILE A 592      47.758  31.290  41.666  0.13  3.00           C  
ATOM   1750  CG2 ILE A 592      46.330  31.762  41.437 -0.32  4.00           C  
ATOM   1754  CG1 ILE A 592      48.491  32.218  42.688 -0.04 30.00           C  
ATOM   1757  CD1 ILE A 592      49.057  33.614  42.258 -0.06 60.00           C  
ATOM   1761  C   ILE A 592      47.110  28.889  40.961  0.59 73.00           C  
ATOM   1762  O   ILE A 592      46.125  28.388  41.469 -0.56 79.00           O  
ATOM   1763  N   ALA A 593      47.481  28.691  39.715 -0.41 57.00           N  
ATOM   1764  H   ALA A 593      48.284  29.177  39.343  0.27 19.00           H  
ATOM   1765  CA  ALA A 593      46.684  28.046  38.673  0.03 37.00           C  
ATOM   1767  CB  ALA A 593      47.465  28.279  37.326 -0.18 25.00           C  
ATOM   1771  C   ALA A 593      46.388  26.587  38.890  0.59 73.00           C  
ATOM   1772  O   ALA A 593      45.325  26.045  38.684 -0.56 79.00           O  
ATOM   1773  N   THR A 594      47.369  25.895  39.446 -0.41 57.00           N  
ATOM   1774  H   THR A 594      48.231  26.393  39.619  0.27 19.00           H  
ATOM   1775  CA  THR A 594      47.303  24.581  39.943 -0.03 89.00           C  
ATOM   1777  CB  THR A 594      48.674  24.037  40.401  0.36 54.00           C  
ATOM   1779  CG2 THR A 594      48.733  22.585  40.870 -0.24 38.00           C  
ATOM   1783  OG1 THR A 594      49.455  24.097  39.298 -0.67 61.00           O  
ATOM   1784  HG1 THR A 594      49.816  24.986  39.264  0.41  2.00           H  
ATOM   1785  C   THR A 594      46.400  24.482  41.201  0.59 73.00           C  
ATOM   1786  O   THR A 594      45.676  23.531  41.392 -0.56 79.00           O  
ATOM   1787  N   HIE A 595      46.578  25.455  42.103 -0.41 57.00           N  
ATOM   1788  H   HIE A 595      47.168  26.271  42.024  0.27 19.00           H  
ATOM   1789  CA  HIE A 595      45.594  25.446  43.254 -0.05 81.00           C  
ATOM   1791  CB  HIE A 595      46.005  26.366  44.459 -0.00 74.00           C  
ATOM   1794  CG  HIE A 595      47.096  25.834  45.375  0.18 68.00           C  
ATOM   1795  ND1 HIE A 595      46.820  24.794  46.301 -0.54 32.00           N  
ATOM   1796  CE1 HIE A 595      47.959  24.597  47.010  0.16 35.00           C  
ATOM   1798  NE2 HIE A 595      48.902  25.434  46.568 -0.27 95.00           N  
ATOM   1799  HE2 HIE A 595      49.856  25.445  46.901  0.33 39.00           H  
ATOM   1800  CD2 HIE A 595      48.364  26.272  45.546 -0.22  7.00           C  
ATOM   1802  C   HIE A 595      44.162  25.830  42.911  0.59 73.00           C  
ATOM   1803  O   HIE A 595      43.283  25.127  43.422 -0.56 79.00           O  
ATOM   1804  N   VAL A 596      44.028  26.702  41.871 -0.41 57.00           N  
ATOM   1805  H   VAL A 596      44.804  27.284  41.588  0.27 19.00           H  
ATOM   1806  CA  VAL A 596      42.756  26.824  41.145 -0.08 75.00           C  
ATOM   1808  CB  VAL A 596      42.870  27.823  40.022  0.29 85.00           C  
ATOM   1810  CG1 VAL A 596      41.560  27.805  39.219 -0.31 92.00           C  
ATOM   1814  CG2 VAL A 596      43.098  29.272  40.579 -0.31 92.00           C  
ATOM   1818  C   VAL A 596      42.272  25.466  40.588  0.59 73.00           C  
ATOM   1819  O   VAL A 596      41.079  25.144  40.870 -0.56 79.00           O  
ATOM   1820  N   HIE A 597      43.132  24.725  39.858 -0.41 57.00           N  
ATOM   1821  H   HIE A 597      44.066  25.035  39.633  0.27 19.00           H  
ATOM   1822  CA  HIE A 597      42.695  23.370  39.384 -0.05 81.00           C  
ATOM   1824  CB  HIE A 597      43.874  22.714  38.565 -0.00 74.00           C  
ATOM   1827  CG  HIE A 597      43.565  22.525  37.086  0.18 68.00           C  
ATOM   1828  ND1 HIE A 597      44.542  22.303  36.134 -0.54 32.00           N  
ATOM   1829  CE1 HIE A 597      43.930  22.110  34.963  0.16 35.00           C  
ATOM   1831  NE2 HIE A 597      42.595  22.356  35.105 -0.27 95.00           N  
ATOM   1832  HE2 HIE A 597      41.949  22.167  34.352  0.33 39.00           H  
ATOM   1833  CD2 HIE A 597      42.349  22.669  36.412 -0.22  7.00           C  
ATOM   1835  C   HIE A 597      42.274  22.509  40.622  0.59 73.00           C  
ATOM   1836  O   HIE A 597      41.281  21.707  40.591 -0.56 79.00           O  
ATOM   1837  N   THR A 598      42.925  22.609  41.775 -0.41 57.00           N  
ATOM   1838  H   THR A 598      43.719  23.227  41.850  0.27 19.00           H  
ATOM   1839  CA  THR A 598      42.641  21.812  43.024 -0.03 89.00           C  
ATOM   1841  CB  THR A 598      43.763  21.968  44.101  0.36 54.00           C  
ATOM   1843  CG2 THR A 598      43.562  21.236  45.385 -0.24 38.00           C  
ATOM   1847  OG1 THR A 598      44.934  21.517  43.414 -0.67 61.00           O  
ATOM   1848  HG1 THR A 598      45.193  22.225  42.820  0.41  2.00           H  
ATOM   1849  C   THR A 598      41.299  22.163  43.658  0.59 73.00           C  
ATOM   1850  O   THR A 598      40.689  21.252  44.139 -0.56 79.00           O  
ATOM   1851  N   GLU A 599      40.869  23.449  43.627 -0.51 63.00           N  
ATOM   1852  H   GLU A 599      41.426  24.019  43.007  0.29 36.00           H  
ATOM   1853  CA  GLU A 599      39.664  23.949  44.184  0.03 97.00           C  
ATOM   1855  CB  GLU A 599      39.754  25.436  44.402  0.05 60.00           C  
ATOM   1858  CG  GLU A 599      40.645  25.907  45.509  0.01 36.00           C  
ATOM   1861  CD  GLU A 599      40.739  24.936  46.653  0.80 54.00           C  
ATOM   1862  OE1 GLU A 599      41.839  24.320  46.856 -0.81 88.00           O  
ATOM   1863  OE2 GLU A 599      39.684  24.600  47.263 -0.81 88.00           O1-
ATOM   1864  C   GLU A 599      38.559  23.729  43.144  0.53 66.00           C  
ATOM   1865  O   GLU A 599      37.451  23.395  43.590 -0.58 19.00           O  
ATOM   1866  N   MET A 600      38.702  23.929  41.803 -0.41 57.00           N  
ATOM   1867  H   MET A 600      39.583  24.270  41.445  0.27 19.00           H  
ATOM   1868  CA  MET A 600      37.675  23.589  40.814 -0.02 37.00           C  
ATOM   1870  CB  MET A 600      38.009  24.022  39.354  0.03 42.00           C  
ATOM   1873  CG  MET A 600      37.103  23.497  38.256  0.00 18.00           C  
ATOM   1876  SD  MET A 600      35.376  23.965  38.496 -0.27 37.00           S  
ATOM   1877  CE  MET A 600      35.452  25.776  38.139 -0.05 36.00           C  
ATOM   1881  C   MET A 600      37.421  22.029  40.954  0.59 73.00           C  
ATOM   1882  O   MET A 600      36.274  21.585  40.996 -0.56 79.00           O  
ATOM   1883  N   HIE A 601      38.484  21.199  41.133 -0.41 57.00           N  
ATOM   1884  H   HIE A 601      39.417  21.575  41.038  0.27 19.00           H  
ATOM   1885  CA  HIE A 601      38.305  19.725  41.483 -0.05 81.00           C  
ATOM   1887  CB  HIE A 601      39.666  19.053  41.400 -0.00 74.00           C  
ATOM   1890  CG  HIE A 601      39.695  17.580  41.857  0.18 68.00           C  
ATOM   1891  ND1 HIE A 601      38.635  16.639  41.523 -0.54 32.00           N  
ATOM   1892  CE1 HIE A 601      39.144  15.409  41.873  0.16 35.00           C  
ATOM   1894  NE2 HIE A 601      40.458  15.536  42.289 -0.27 95.00           N  
ATOM   1895  HE2 HIE A 601      41.021  14.787  42.666  0.33 39.00           H  
ATOM   1896  CD2 HIE A 601      40.806  16.886  42.253 -0.22  7.00           C  
ATOM   1898  C   HIE A 601      37.498  19.486  42.754  0.59 73.00           C  
ATOM   1899  O   HIE A 601      36.594  18.617  42.726 -0.56 79.00           O  
ATOM   1900  N   ARG A 602      37.687  20.333  43.802 -0.34 79.00           N  
ATOM   1901  H   ARG A 602      38.372  21.074  43.745  0.27 47.00           H  
ATOM   1902  CA  ARG A 602      36.830  20.212  44.965 -0.26 37.00           C  
ATOM   1904  CB  ARG A 602      37.464  21.141  46.035 -0.00  7.00           C  
ATOM   1907  CG  ARG A 602      37.621  20.443  47.439  0.03 90.00           C  
ATOM   1910  CD  ARG A 602      37.992  21.571  48.540  0.04 86.00           C  
ATOM   1913  NE  ARG A 602      39.446  22.055  48.334 -0.52 95.00           N  
ATOM   1914  HE  ARG A 602      39.603  22.925  47.847  0.34 56.00           H  
ATOM   1915  CZ  ARG A 602      40.514  21.345  48.684  0.80 76.00           C  
ATOM   1916  NH1 ARG A 602      41.778  21.711  48.582 -0.86 27.00           N1+
ATOM   1917 HH11 ARG A 602      41.948  22.615  48.163  0.44 78.00           H  
ATOM   1918 HH12 ARG A 602      42.531  21.090  48.842  0.44 78.00           H  
ATOM   1919  NH2 ARG A 602      40.419  20.148  49.242 -0.86 27.00           N  
ATOM   1920 HH21 ARG A 602      39.482  19.823  49.436  0.44 78.00           H  
ATOM   1921 HH22 ARG A 602      41.234  19.670  49.598  0.44 78.00           H  
ATOM   1922  C   ARG A 602      35.404  20.623  44.712  0.73 41.00           C  
ATOM   1923  O   ARG A 602      34.520  19.864  45.184 -0.58 94.00           O  
ATOM   1924  N   LEU A 603      35.227  21.657  43.889 -0.41 57.00           N  
ATOM   1925  H   LEU A 603      36.066  22.114  43.561  0.27 19.00           H  
ATOM   1926  CA  LEU A 603      33.944  22.093  43.335 -0.05 18.00           C  
ATOM   1928  CB  LEU A 603      34.097  23.360  42.485 -0.11  2.00           C  
ATOM   1931  CG  LEU A 603      32.921  24.392  42.304  0.35 31.00           C  
ATOM   1933  CD1 LEU A 603      33.306  25.722  41.698 -0.41 21.00           C  
ATOM   1937  CD2 LEU A 603      31.855  23.694  41.395 -0.41 21.00           C  
ATOM   1941  C   LEU A 603      33.214  20.913  42.607  0.59 73.00           C  
ATOM   1942  O   LEU A 603      32.110  20.564  42.980 -0.56 79.00           O  
ATOM   1943  N   LEU A 604      33.839  20.314  41.637 -0.41 57.00           N  
ATOM   1944  H   LEU A 604      34.810  20.588  41.580  0.27 19.00           H  
ATOM   1945  CA  LEU A 604      33.299  19.252  40.754 -0.05 18.00           C  
ATOM   1947  CB  LEU A 604      34.106  19.090  39.447 -0.11  2.00           C  
ATOM   1950  CG  LEU A 604      34.408  20.390  38.605  0.35 31.00           C  
ATOM   1952  CD1 LEU A 604      35.154  19.969  37.339 -0.41 21.00           C  
ATOM   1956  CD2 LEU A 604      33.163  21.139  38.231 -0.41 21.00           C  
ATOM   1960  C   LEU A 604      33.026  17.958  41.481  0.59 73.00           C  
ATOM   1961  O   LEU A 604      32.060  17.238  41.151 -0.56 79.00           O  
ATOM   1962  N   ALA A 605      33.742  17.659  42.529 -0.41 57.00           N  
ATOM   1963  H   ALA A 605      34.596  18.183  42.659  0.27 19.00           H  
ATOM   1964  CA  ALA A 605      33.406  16.678  43.552  0.03 37.00           C  
ATOM   1966  CB  ALA A 605      34.715  16.487  44.319 -0.18 25.00           C  
ATOM   1970  C   ALA A 605      32.255  17.069  44.449  0.59 73.00           C  
ATOM   1971  O   ALA A 605      31.388  16.202  44.726 -0.56 79.00           O  
ATOM   1972  N   SER A 606      32.234  18.305  44.941 -0.41 57.00           N  
ATOM   1973  H   SER A 606      32.891  19.027  44.682  0.27 19.00           H  
ATOM   1974  CA  SER A 606      31.133  18.818  45.814 -0.02 49.00           C  
ATOM   1976  CB  SER A 606      31.524  20.275  46.343  0.21 17.00           C  
ATOM   1979  OG  SER A 606      30.685  20.689  47.464 -0.65 46.00           O  
ATOM   1980  HG  SER A 606      31.086  20.322  48.256  0.42 75.00           H  
ATOM   1981  C   SER A 606      29.718  18.891  45.101  0.59 73.00           C  
ATOM   1982  O   SER A 606      28.787  18.235  45.531 -0.56 79.00           O  
ATOM   1983  N   GLU A 607      29.561  19.592  43.976 -0.51 63.00           N  
ATOM   1984  H   GLU A 607      30.327  20.063  43.517  0.29 36.00           H  
ATOM   1985  CA  GLU A 607      28.269  19.905  43.470  0.03 97.00           C  
ATOM   1987  CB  GLU A 607      28.338  21.260  42.684  0.05 60.00           C  
ATOM   1990  CG  GLU A 607      28.918  22.477  43.427  0.01 36.00           C  
ATOM   1993  CD  GLU A 607      28.067  23.003  44.628  0.80 54.00           C  
ATOM   1994  OE1 GLU A 607      28.533  23.884  45.323 -0.81 88.00           O  
ATOM   1995  OE2 GLU A 607      27.053  22.365  44.945 -0.81 88.00           O1-
ATOM   1996  C   GLU A 607      27.786  18.845  42.467  0.53 66.00           C  
ATOM   1997  O   GLU A 607      26.588  18.658  42.252 -0.58 19.00           O  
ATOM   1998  N   GLY A 608      28.692  18.032  41.858 -0.41 57.00           N  
ATOM   1999  H   GLY A 608      29.646  18.146  42.172  0.27 19.00           H  
ATOM   2000  CA  GLY A 608      28.394  17.036  40.862 -0.02 52.00           C  
ATOM   2003  C   GLY A 608      28.048  17.552  39.484  0.59 73.00           C  
ATOM   2004  O   GLY A 608      28.709  18.495  38.989 -0.56 79.00           O  
ATOM   2005  N   ALA A 609      27.116  16.890  38.813 -0.41 57.00           N  
ATOM   2006  H   ALA A 609      26.712  16.065  39.233  0.27 19.00           H  
ATOM   2007  CA  ALA A 609      26.597  17.235  37.476  0.03 37.00           C  
ATOM   2009  CB  ALA A 609      25.894  16.042  36.813 -0.18 25.00           C  
ATOM   2013  C   ALA A 609      25.699  18.493  37.404  0.59 73.00           C  
ATOM   2014  O   ALA A 609      25.280  18.984  36.309 -0.56 79.00           O  
ATOM   2015  N   ASP A 610      25.091  18.921  38.500 -0.51 63.00           N  
ATOM   2016  H   ASP A 610      25.315  18.441  39.359  0.29 36.00           H  
ATOM   2017  CA  ASP A 610      23.974  19.845  38.624  0.03 81.00           C  
ATOM   2019  CB  ASP A 610      23.505  20.074  40.039 -0.03  3.00           C  
ATOM   2022  CG  ASP A 610      22.738  18.860  40.642  0.79 94.00           C  
ATOM   2023  OD1 ASP A 610      22.941  17.669  40.225 -0.80 14.00           O  
ATOM   2024  OD2 ASP A 610      21.808  19.167  41.369 -0.80 14.00           O1-
ATOM   2025  C   ASP A 610      24.110  21.215  37.914  0.53 66.00           C  
ATOM   2026  O   ASP A 610      25.255  21.702  37.633 -0.58 19.00           O  
ATOM   2027  N   ALA A 611      22.994  21.946  37.680 -0.41 57.00           N  
ATOM   2028  H   ALA A 611      22.093  21.619  37.997  0.27 19.00           H  
ATOM   2029  CA  ALA A 611      23.113  23.285  37.099  0.03 37.00           C  
ATOM   2031  CB  ALA A 611      21.756  23.868  37.102 -0.18 25.00           C  
ATOM   2035  C   ALA A 611      24.129  24.230  37.794  0.59 73.00           C  
ATOM   2036  O   ALA A 611      24.808  24.950  37.048 -0.56 79.00           O  
ATOM   2037  N   GLY A 612      24.230  24.198  39.132 -0.41 57.00           N  
ATOM   2038  H   GLY A 612      23.635  23.528  39.597  0.27 19.00           H  
ATOM   2039  CA  GLY A 612      25.199  25.023  39.947 -0.02 52.00           C  
ATOM   2042  C   GLY A 612      26.610  24.504  39.904  0.59 73.00           C  
ATOM   2043  O   GLY A 612      27.497  25.029  40.590 -0.56 79.00           O  
ATOM   2044  N   SER A 613      26.892  23.437  39.153 -0.41 57.00           N  
ATOM   2045  H   SER A 613      26.148  22.887  38.748  0.27 19.00           H  
ATOM   2046  CA  SER A 613      28.302  22.927  38.954 -0.02 49.00           C  
ATOM   2048  CB  SER A 613      28.177  21.655  38.168  0.21 17.00           C  
ATOM   2051  OG  SER A 613      29.481  21.170  37.993 -0.65 46.00           O  
ATOM   2052  HG  SER A 613      29.397  20.214  37.988  0.42 75.00           H  
ATOM   2053  C   SER A 613      29.128  23.995  38.188  0.59 73.00           C  
ATOM   2054  O   SER A 613      28.603  25.006  37.680 -0.56 79.00           O  
ATOM   2055  N   GLY A 614      30.436  23.799  38.133 -0.41 57.00           N  
ATOM   2056  H   GLY A 614      30.680  22.830  38.280  0.27 19.00           H  
ATOM   2057  CA  GLY A 614      31.394  24.710  37.444 -0.02 52.00           C  
ATOM   2060  C   GLY A 614      31.604  24.326  35.928  0.59 73.00           C  
ATOM   2061  O   GLY A 614      31.593  23.151  35.592 -0.56 79.00           O  
ATOM   2062  N   PRO A 615      31.820  25.288  35.019 -0.25 48.00           N  
ATOM   2063  CD  PRO A 615      31.670  26.759  35.189  0.01 92.00           C  
ATOM   2066  CG  PRO A 615      30.923  27.243  33.976  0.01 89.00           C  
ATOM   2069  CB  PRO A 615      31.676  26.360  33.016 -0.00 70.00           C  
ATOM   2072  CA  PRO A 615      32.078  24.984  33.656 -0.02 66.00           C  
ATOM   2074  C   PRO A 615      33.498  24.488  33.370  0.58 96.00           C  
ATOM   2075  O   PRO A 615      34.382  24.473  34.221 -0.57 48.00           O  
ATOM   2076  N   GLU A 616      33.544  24.013  32.175 -0.51 63.00           N  
ATOM   2077  H   GLU A 616      32.736  23.977  31.570  0.29 36.00           H  
ATOM   2078  CA  GLU A 616      34.729  23.503  31.597  0.03 97.00           C  
ATOM   2080  CB  GLU A 616      34.528  22.995  30.182  0.05 60.00           C  
ATOM   2083  CG  GLU A 616      35.807  22.691  29.352  0.01 36.00           C  
ATOM   2086  CD  GLU A 616      36.799  21.857  30.128  0.80 54.00           C  
ATOM   2087  OE1 GLU A 616      36.433  21.062  31.042 -0.81 88.00           O  
ATOM   2088  OE2 GLU A 616      38.040  21.991  29.844 -0.81 88.00           O1-
ATOM   2089  C   GLU A 616      35.856  24.548  31.681  0.53 66.00           C  
ATOM   2090  O   GLU A 616      35.797  25.451  30.899 -0.58 19.00           O  
ATOM   2091  N   LEU A 617      36.865  24.236  32.529 -0.41 57.00           N  
ATOM   2092  H   LEU A 617      36.838  23.346  33.005  0.27 19.00           H  
ATOM   2093  CA  LEU A 617      37.862  25.175  32.941 -0.05 18.00           C  
ATOM   2095  CB  LEU A 617      38.241  24.970  34.434 -0.11  2.00           C  
ATOM   2098  CG  LEU A 617      39.451  25.747  35.014  0.35 31.00           C  
ATOM   2100  CD1 LEU A 617      39.396  27.270  34.788 -0.41 21.00           C  
ATOM   2104  CD2 LEU A 617      39.703  25.573  36.525 -0.41 21.00           C  
ATOM   2108  C   LEU A 617      39.128  25.151  32.161  0.59 73.00           C  
ATOM   2109  O   LEU A 617      39.834  24.125  32.219 -0.56 79.00           O  
ATOM   2110  N   LEU A 618      39.529  26.269  31.483 -0.41 57.00           N  
ATOM   2111  H   LEU A 618      38.872  27.033  31.541  0.27 19.00           H  
ATOM   2112  CA  LEU A 618      40.770  26.364  30.660 -0.05 18.00           C  
ATOM   2114  CB  LEU A 618      40.402  26.787  29.224 -0.11  2.00           C  
ATOM   2117  CG  LEU A 618      39.229  26.097  28.476  0.35 31.00           C  
ATOM   2119  CD1 LEU A 618      37.794  26.780  28.656 -0.41 21.00           C  
ATOM   2123  CD2 LEU A 618      39.522  25.968  27.004 -0.41 21.00           C  
ATOM   2127  C   LEU A 618      41.753  27.342  31.317  0.59 73.00           C  
ATOM   2128  O   LEU A 618      41.317  28.299  31.912 -0.56 79.00           O  
ATOM   2129  N   PHE A 619      43.050  27.261  31.026 -0.41 57.00           N  
ATOM   2130  H   PHE A 619      43.432  26.545  30.425  0.27 19.00           H  
ATOM   2131  CA  PHE A 619      43.996  28.283  31.295 -0.00 24.00           C  
ATOM   2133  CB  PHE A 619      45.044  27.608  32.243 -0.03 43.00           C  
ATOM   2136  CG  PHE A 619      44.514  27.339  33.686  0.01 18.00           C  
ATOM   2137  CD1 PHE A 619      43.672  26.176  33.879 -0.12 56.00           C  
ATOM   2139  CE1 PHE A 619      43.195  25.801  35.084 -0.17  4.00           C  
ATOM   2141  CZ  PHE A 619      43.468  26.615  36.204 -0.10 72.00           C  
ATOM   2143  CE2 PHE A 619      44.139  27.862  35.977 -0.17  4.00           C  
ATOM   2145  CD2 PHE A 619      44.700  28.278  34.702 -0.12 56.00           C  
ATOM   2147  C   PHE A 619      44.707  28.873  30.014  0.59 73.00           C  
ATOM   2148  O   PHE A 619      44.866  28.217  28.978 -0.56 79.00           O  
ATOM   2149  N   TYR A 620      45.185  30.097  30.099 -0.41 57.00           N  
ATOM   2150  H   TYR A 620      45.025  30.629  30.942  0.27 19.00           H  
ATOM   2151  CA  TYR A 620      46.212  30.800  29.264 -0.00 14.00           C  
ATOM   2153  CB  TYR A 620      46.116  32.281  29.399 -0.01 52.00           C  
ATOM   2156  CG  TYR A 620      46.770  33.029  28.324 -0.00 11.00           C  
ATOM   2157  CD1 TYR A 620      48.234  33.205  28.343 -0.19  6.00           C  
ATOM   2159  CE1 TYR A 620      48.774  34.014  27.356 -0.23 41.00           C  
ATOM   2161  CZ  TYR A 620      48.008  34.578  26.307  0.32 26.00           C  
ATOM   2162  OH  TYR A 620      48.539  35.107  25.123 -0.55 79.00           O  
ATOM   2163  HH  TYR A 620      47.933  35.651  24.615  0.39 92.00           H  
ATOM   2164  CE2 TYR A 620      46.568  34.449  26.366 -0.23 41.00           C  
ATOM   2166  CD2 TYR A 620      45.982  33.647  27.396 -0.19  6.00           C  
ATOM   2168  C   TYR A 620      47.557  30.295  29.652  0.59 73.00           C  
ATOM   2169  O   TYR A 620      47.894  30.092  30.818 -0.56 79.00           O  
ATOM   2170  N   HIE A 621      48.386  30.015  28.690 -0.41 57.00           N  
ATOM   2171  H   HIE A 621      48.166  30.160  27.715  0.27 19.00           H  
ATOM   2172  CA  HIE A 621      49.683  29.421  29.007 -0.05 81.00           C  
ATOM   2174  CB  HIE A 621      49.703  27.936  28.421 -0.00 74.00           C  
ATOM   2177  CG  HIE A 621      48.792  26.845  29.028  0.18 68.00           C  
ATOM   2178  ND1 HIE A 621      49.063  25.959  30.066 -0.54 32.00           N  
ATOM   2179  CE1 HIE A 621      47.958  25.275  30.254  0.16 35.00           C  
ATOM   2181  NE2 HIE A 621      46.998  25.673  29.396 -0.27 95.00           N  
ATOM   2182  HE2 HIE A 621      46.079  25.261  29.327  0.33 39.00           H  
ATOM   2183  CD2 HIE A 621      47.521  26.577  28.567 -0.22  7.00           C  
ATOM   2185  C   HIE A 621      50.844  30.180  28.348  0.59 73.00           C  
ATOM   2186  O   HIE A 621      50.523  31.135  27.619 -0.56 79.00           O  
ATOM   2187  N   CYS A 622      52.070  29.833  28.700 -0.41 57.00           N  
ATOM   2188  H   CYS A 622      52.192  29.317  29.559  0.27 19.00           H  
ATOM   2189  CA  CYS A 622      53.276  30.520  28.286  0.02 13.00           C  
ATOM   2191  CB  CYS A 622      53.371  31.936  28.980 -0.12 31.00           C  
ATOM   2194  SG  CYS A 622      54.824  32.882  28.391 -0.31 19.00           S  
ATOM   2196  C   CYS A 622      54.434  29.640  28.629  0.59 73.00           C  
ATOM   2197  O   CYS A 622      54.451  29.007  29.662 -0.56 79.00           O  
ATOM   2198  N   GLU A 623      55.444  29.743  27.807 -0.51 63.00           N  
ATOM   2199  H   GLU A 623      55.360  30.503  27.148  0.29 36.00           H  
ATOM   2200  CA  GLU A 623      56.810  29.260  28.072  0.03 97.00           C  
ATOM   2202  CB  GLU A 623      57.520  28.792  26.726  0.05 60.00           C  
ATOM   2205  CG  GLU A 623      58.291  29.965  26.052  0.01 36.00           C  
ATOM   2208  CD  GLU A 623      57.364  31.137  25.665  0.80 54.00           C  
ATOM   2209  OE1 GLU A 623      56.221  30.899  25.197 -0.81 88.00           O  
ATOM   2210  OE2 GLU A 623      57.775  32.305  25.583 -0.81 88.00           O1-
ATOM   2211  C   GLU A 623      57.608  30.197  29.010  0.53 66.00           C  
ATOM   2212  O   GLU A 623      57.579  31.377  28.794 -0.58 19.00           O  
ATOM   2213  N   PRO A 624      58.345  29.708  30.011 -0.25 48.00           N  
ATOM   2214  CD  PRO A 624      58.448  28.315  30.468  0.01 92.00           C  
ATOM   2217  CG  PRO A 624      58.720  28.397  31.933  0.01 89.00           C  
ATOM   2220  CB  PRO A 624      59.686  29.647  32.021 -0.00 70.00           C  
ATOM   2223  CA  PRO A 624      59.247  30.498  30.849 -0.02 66.00           C  
ATOM   2225  C   PRO A 624      60.351  31.215  30.044  0.58 96.00           C  
ATOM   2226  O   PRO A 624      60.750  30.756  29.001 -0.57 48.00           O  
ATOM   2227  N   PRO A 625      60.918  32.320  30.602 -0.25 48.00           N  
ATOM   2228  CD  PRO A 625      60.455  33.011  31.760  0.01 92.00           C  
ATOM   2231  CG  PRO A 625      61.295  34.289  32.026  0.01 89.00           C  
ATOM   2234  CB  PRO A 625      62.472  34.078  31.111 -0.00 70.00           C  
ATOM   2237  CA  PRO A 625      62.033  33.043  30.109 -0.02 66.00           C  
ATOM   2239  C   PRO A 625      63.178  32.050  29.901  0.58 96.00           C  
ATOM   2240  O   PRO A 625      63.469  31.312  30.866 -0.57 48.00           O  
ATOM   2241  N   GLY A 626      63.786  31.979  28.710 -0.41 57.00           N  
ATOM   2242  H   GLY A 626      63.565  32.731  28.073  0.27 19.00           H  
ATOM   2243  CA  GLY A 626      64.928  31.039  28.340 -0.02 52.00           C  
ATOM   2246  C   GLY A 626      64.527  29.612  27.998  0.59 73.00           C  
ATOM   2247  O   GLY A 626      65.422  28.763  27.951 -0.56 79.00           O  
ATOM   2248  N   SER A 627      63.223  29.341  27.843 -0.41 57.00           N  
ATOM   2249  H   SER A 627      62.519  30.021  28.092  0.27 19.00           H  
ATOM   2250  CA  SER A 627      62.606  28.012  27.734 -0.02 49.00           C  
ATOM   2252  CB  SER A 627      62.087  27.466  29.072  0.21 17.00           C  
ATOM   2255  OG  SER A 627      61.705  26.101  29.051 -0.65 46.00           O  
ATOM   2256  HG  SER A 627      62.075  25.724  29.853  0.42 75.00           H  
ATOM   2257  C   SER A 627      61.593  27.922  26.564  0.59 73.00           C  
ATOM   2258  O   SER A 627      61.142  28.912  25.948 -0.56 79.00           O  
ATOM   2259  N   ALA A 628      61.183  26.701  26.298 -0.41 57.00           N  
ATOM   2260  H   ALA A 628      61.331  25.941  26.946  0.27 19.00           H  
ATOM   2261  CA  ALA A 628      60.289  26.395  25.169  0.03 37.00           C  
ATOM   2263  CB  ALA A 628      61.200  25.948  24.015 -0.18 25.00           C  
ATOM   2267  C   ALA A 628      59.173  25.376  25.527  0.59 73.00           C  
ATOM   2268  O   ALA A 628      58.675  24.693  24.612 -0.56 79.00           O  
ATOM   2269  N   VAL A 629      58.858  25.272  26.835 -0.41 57.00           N  
ATOM   2270  H   VAL A 629      59.268  25.943  27.469  0.27 19.00           H  
ATOM   2271  CA  VAL A 629      57.817  24.314  27.372 -0.08 75.00           C  
ATOM   2273  CB  VAL A 629      58.375  23.254  28.358  0.29 85.00           C  
ATOM   2275  CG1 VAL A 629      57.228  22.449  29.000 -0.31 92.00           C  
ATOM   2279  CG2 VAL A 629      59.215  22.264  27.573 -0.31 92.00           C  
ATOM   2283  C   VAL A 629      56.636  25.126  28.004  0.59 73.00           C  
ATOM   2284  O   VAL A 629      56.930  26.052  28.813 -0.56 79.00           O  
ATOM   2285  N   LEU A 630      55.424  24.781  27.661 -0.41 57.00           N  
ATOM   2286  H   LEU A 630      55.315  23.949  27.099  0.27 19.00           H  
ATOM   2287  CA  LEU A 630      54.250  25.537  28.096 -0.05 18.00           C  
ATOM   2289  CB  LEU A 630      53.043  25.326  27.121 -0.11  2.00           C  
ATOM   2292  CG  LEU A 630      53.126  25.972  25.731  0.35 31.00           C  
ATOM   2294  CD1 LEU A 630      51.851  25.673  24.965 -0.41 21.00           C  
ATOM   2298  CD2 LEU A 630      53.341  27.485  25.852 -0.41 21.00           C  
ATOM   2302  C   LEU A 630      53.888  25.216  29.544  0.59 73.00           C  
ATOM   2303  O   LEU A 630      53.946  24.061  29.936 -0.56 79.00           O  
ATOM   2304  N   TYR A 631      53.407  26.265  30.328 -0.41 57.00           N  
ATOM   2305  H   TYR A 631      53.609  27.202  30.008  0.27 19.00           H  
ATOM   2306  CA  TYR A 631      52.810  26.240  31.655 -0.00 14.00           C  
ATOM   2308  CB  TYR A 631      53.897  26.336  32.777 -0.01 52.00           C  
ATOM   2311  CG  TYR A 631      55.014  25.349  32.675 -0.00 11.00           C  
ATOM   2312  CD1 TYR A 631      54.810  24.050  33.160 -0.19  6.00           C  
ATOM   2314  CE1 TYR A 631      55.840  23.102  33.063 -0.23 41.00           C  
ATOM   2316  CZ  TYR A 631      57.047  23.444  32.416  0.32 26.00           C  
ATOM   2317  OH  TYR A 631      58.051  22.569  32.288 -0.55 79.00           O  
ATOM   2318  HH  TYR A 631      57.871  21.699  32.653  0.39 92.00           H  
ATOM   2319  CE2 TYR A 631      57.228  24.730  31.964 -0.23 41.00           C  
ATOM   2321  CD2 TYR A 631      56.233  25.665  32.023 -0.19  6.00           C  
ATOM   2323  C   TYR A 631      51.775  27.308  31.805  0.59 73.00           C  
ATOM   2324  O   TYR A 631      51.858  28.339  31.122 -0.56 79.00           O  
ATOM   2325  N   PRO A 632      50.774  27.146  32.728 -0.25 48.00           N  
ATOM   2326  CD  PRO A 632      50.595  26.113  33.764  0.01 92.00           C  
ATOM   2329  CG  PRO A 632      49.166  26.314  34.397  0.01 89.00           C  
ATOM   2332  CB  PRO A 632      48.402  27.130  33.428 -0.00 70.00           C  
ATOM   2335  CA  PRO A 632      49.530  27.955  32.726 -0.02 66.00           C  
ATOM   2337  C   PRO A 632      49.769  29.282  33.471  0.58 96.00           C  
ATOM   2338  O   PRO A 632      49.233  29.490  34.555 -0.57 48.00           O  
ATOM   2339  N   PHE A 633      50.470  30.234  32.810 -0.41 57.00           N  
ATOM   2340  H   PHE A 633      50.954  29.967  31.965  0.27 19.00           H  
ATOM   2341  CA  PHE A 633      50.657  31.560  33.195 -0.00 24.00           C  
ATOM   2343  CB  PHE A 633      51.957  31.732  33.976 -0.03 43.00           C  
ATOM   2346  CG  PHE A 633      53.256  31.624  33.310  0.01 18.00           C  
ATOM   2347  CD1 PHE A 633      53.895  32.839  32.895 -0.12 56.00           C  
ATOM   2349  CE1 PHE A 633      55.117  32.768  32.182 -0.17  4.00           C  
ATOM   2351  CZ  PHE A 633      55.702  31.535  31.941 -0.10 72.00           C  
ATOM   2353  CE2 PHE A 633      55.129  30.372  32.430 -0.17  4.00           C  
ATOM   2355  CD2 PHE A 633      53.902  30.438  33.030 -0.12 56.00           C  
ATOM   2357  C   PHE A 633      50.506  32.545  32.006  0.59 73.00           C  
ATOM   2358  O   PHE A 633      50.609  32.175  30.820 -0.56 79.00           O  
ATOM   2359  N   PHE A 634      50.263  33.823  32.274 -0.41 57.00           N  
ATOM   2360  H   PHE A 634      50.105  34.091  33.235  0.27 19.00           H  
ATOM   2361  CA  PHE A 634      50.327  34.862  31.284 -0.00 24.00           C  
ATOM   2363  CB  PHE A 634      48.935  35.545  31.376 -0.03 43.00           C  
ATOM   2366  CG  PHE A 634      48.484  36.601  30.376  0.01 18.00           C  
ATOM   2367  CD1 PHE A 634      49.134  37.889  30.351 -0.12 56.00           C  
ATOM   2369  CE1 PHE A 634      48.798  38.822  29.351 -0.17  4.00           C  
ATOM   2371  CZ  PHE A 634      47.790  38.586  28.421 -0.10 72.00           C  
ATOM   2373  CE2 PHE A 634      47.178  37.350  28.439 -0.17  4.00           C  
ATOM   2375  CD2 PHE A 634      47.484  36.361  29.425 -0.12 56.00           C  
ATOM   2377  C   PHE A 634      51.444  35.915  31.475  0.59 73.00           C  
ATOM   2378  O   PHE A 634      51.853  36.236  32.612 -0.56 79.00           O  
ATOM   2379  N   LEU A 635      52.042  36.419  30.353 -0.41 57.00           N  
ATOM   2380  H   LEU A 635      51.852  36.128  29.405  0.27 19.00           H  
ATOM   2381  CA  LEU A 635      53.011  37.484  30.370 -0.05 18.00           C  
ATOM   2383  CB  LEU A 635      54.351  37.077  29.881 -0.11  2.00           C  
ATOM   2386  CG  LEU A 635      55.044  35.993  30.686  0.35 31.00           C  
ATOM   2388  CD1 LEU A 635      56.418  35.718  30.081 -0.41 21.00           C  
ATOM   2392  CD2 LEU A 635      55.331  36.387  32.033 -0.41 21.00           C  
ATOM   2396  C   LEU A 635      52.536  38.812  29.713  0.59 73.00           C  
ATOM   2397  O   LEU A 635      51.890  38.777  28.654 -0.56 79.00           O  
ATOM   2398  N   LEU A 636      52.857  39.986  30.278 -0.41 57.00           N  
ATOM   2399  H   LEU A 636      53.335  39.927  31.166  0.27 19.00           H  
ATOM   2400  CA  LEU A 636      52.519  41.326  29.718 -0.05 18.00           C  
ATOM   2402  CB  LEU A 636      52.556  42.399  30.908 -0.11  2.00           C  
ATOM   2405  CG  LEU A 636      51.631  42.041  32.083  0.35 31.00           C  
ATOM   2407  CD1 LEU A 636      51.841  43.138  33.095 -0.41 21.00           C  
ATOM   2411  CD2 LEU A 636      50.175  42.106  31.603 -0.41 21.00           C  
ATOM   2415  C   LEU A 636      53.443  41.756  28.500  0.59 73.00           C  
ATOM   2416  O   LEU A 636      52.999  42.454  27.577 -0.56 79.00           O  
ATOM   2417  N   ASN A 637      54.679  41.269  28.465 -0.41 57.00           N  
ATOM   2418  H   ASN A 637      55.074  40.778  29.253  0.27 19.00           H  
ATOM   2419  CA  ASN A 637      55.800  41.777  27.652  0.01 43.00           C  
ATOM   2421  CB  ASN A 637      56.974  40.796  27.778 -0.20 41.00           C  
ATOM   2424  CG  ASN A 637      57.369  40.286  29.171  0.71 30.00           C  
ATOM   2425  OD1 ASN A 637      57.055  40.809  30.210 -0.59 31.00           O  
ATOM   2426  ND2 ASN A 637      58.125  39.221  29.198 -0.91 91.00           N  
ATOM   2427 HD21 ASN A 637      58.523  38.950  30.086  0.41 96.00           H  
ATOM   2428 HD22 ASN A 637      58.532  38.883  28.338  0.41 96.00           H  
ATOM   2429  C   ASN A 637      55.485  41.894  26.143  0.59 73.00           C  
ATOM   2430  O   ASN A 637      55.785  42.929  25.516 -0.56 79.00           O  
ATOM   2431  N   LYS A 638      54.756  40.889  25.564 -0.34 79.00           N  
ATOM   2432  H   LYS A 638      54.488  40.118  26.159  0.27 47.00           H  
ATOM   2433  CA  LYS A 638      54.264  40.859  24.184 -0.24  0.00           C  
ATOM   2435  CB  LYS A 638      54.543  39.470  23.709 -0.00 94.00           C  
ATOM   2438  CG  LYS A 638      56.055  39.161  23.294  0.01 87.00           C  
ATOM   2441  CD  LYS A 638      56.046  37.767  22.668 -0.04 79.00           C  
ATOM   2444  CE  LYS A 638      57.469  37.185  22.429 -0.01 43.00           C  
ATOM   2447  NZ  LYS A 638      58.142  36.674  23.668 -0.38 54.00           N1+
ATOM   2448  HZ1 LYS A 638      59.014  36.205  23.468  0.34  0.00           H  
ATOM   2449  HZ2 LYS A 638      58.407  37.340  24.379  0.34  0.00           H  
ATOM   2450  HZ3 LYS A 638      57.618  36.006  24.215  0.34  0.00           H  
ATOM   2451  C   LYS A 638      52.791  41.235  23.893  0.73 41.00           C  
ATOM   2452  O   LYS A 638      52.281  41.034  22.755 -0.58 94.00           O  
ATOM   2453  N   GLN A 639      52.039  41.531  24.924 -0.41 57.00           N  
ATOM   2454  H   GLN A 639      52.465  41.437  25.835  0.27 19.00           H  
ATOM   2455  CA  GLN A 639      50.562  41.538  24.895 -0.00 31.00           C  
ATOM   2457  CB  GLN A 639      49.989  40.371  25.742 -0.00 36.00           C  
ATOM   2460  CG  GLN A 639      50.619  38.974  25.556 -0.06 45.00           C  
ATOM   2463  CD  GLN A 639      50.434  38.392  24.203  0.69 51.00           C  
ATOM   2464  OE1 GLN A 639      49.644  38.886  23.388 -0.60 86.00           O  
ATOM   2465  NE2 GLN A 639      51.235  37.391  23.934 -0.94  7.00           N  
ATOM   2466 HE21 GLN A 639      51.085  36.998  23.016  0.42 51.00           H  
ATOM   2467 HE22 GLN A 639      51.838  36.988  24.636  0.42 51.00           H  
ATOM   2468  C   GLN A 639      49.898  42.867  25.255  0.59 73.00           C  
ATOM   2469  O   GLN A 639      48.676  43.056  24.994 -0.56 79.00           O  
ATOM   2470  N   LYS A 640      50.605  43.813  25.863 -0.34 79.00           N  
ATOM   2471  H   LYS A 640      51.595  43.622  25.922  0.27 47.00           H  
ATOM   2472  CA  LYS A 640      50.046  45.020  26.607 -0.24  0.00           C  
ATOM   2474  CB  LYS A 640      50.984  45.329  27.790 -0.00 94.00           C  
ATOM   2477  CG  LYS A 640      50.167  46.046  28.848  0.01 87.00           C  
ATOM   2480  CD  LYS A 640      51.079  46.397  30.066 -0.04 79.00           C  
ATOM   2483  CE  LYS A 640      50.380  47.347  30.975 -0.01 43.00           C  
ATOM   2486  NZ  LYS A 640      50.422  48.806  30.534 -0.38 54.00           N1+
ATOM   2487  HZ1 LYS A 640      51.398  48.982  30.340  0.34  0.00           H  
ATOM   2488  HZ2 LYS A 640      49.891  48.971  29.691  0.34  0.00           H  
ATOM   2489  HZ3 LYS A 640      50.217  49.514  31.225  0.34  0.00           H  
ATOM   2490  C   LYS A 640      49.700  46.240  25.897  0.73 41.00           C  
ATOM   2491  O   LYS A 640      48.599  46.771  26.162 -0.58 94.00           O  
ATOM   2492  N   THR A 641      50.495  46.682  24.944 -0.41 57.00           N  
ATOM   2493  H   THR A 641      51.402  46.272  24.771  0.27 19.00           H  
ATOM   2494  CA  THR A 641      50.071  47.850  24.054 -0.03 89.00           C  
ATOM   2496  CB  THR A 641      51.199  48.306  23.193  0.36 54.00           C  
ATOM   2498  CG2 THR A 641      50.874  49.674  22.551 -0.24 38.00           C  
ATOM   2502  OG1 THR A 641      52.370  48.512  24.044 -0.67 61.00           O  
ATOM   2503  HG1 THR A 641      53.056  48.852  23.465  0.41  2.00           H  
ATOM   2504  C   THR A 641      48.791  47.505  23.259  0.59 73.00           C  
ATOM   2505  O   THR A 641      47.937  48.399  23.163 -0.56 79.00           O  
ATOM   2506  N   PRO A 642      48.694  46.306  22.575 -0.25 48.00           N  
ATOM   2507  CD  PRO A 642      49.652  45.268  22.284  0.01 92.00           C  
ATOM   2510  CG  PRO A 642      49.285  44.678  20.922  0.01 89.00           C  
ATOM   2513  CB  PRO A 642      47.748  44.789  20.977 -0.00 70.00           C  
ATOM   2516  CA  PRO A 642      47.471  45.974  21.845 -0.02 66.00           C  
ATOM   2518  C   PRO A 642      46.278  45.779  22.833  0.58 96.00           C  
ATOM   2519  O   PRO A 642      45.133  46.067  22.477 -0.57 48.00           O  
ATOM   2520  N   ALA A 643      46.544  45.224  24.017 -0.41 57.00           N  
ATOM   2521  H   ALA A 643      47.498  44.958  24.216  0.27 19.00           H  
ATOM   2522  CA  ALA A 643      45.381  45.109  24.913  0.03 37.00           C  
ATOM   2524  CB  ALA A 643      45.682  44.186  26.113 -0.18 25.00           C  
ATOM   2528  C   ALA A 643      44.985  46.520  25.516  0.59 73.00           C  
ATOM   2529  O   ALA A 643      43.840  46.727  25.710 -0.56 79.00           O  
ATOM   2530  N   PHE A 644      45.968  47.496  25.647 -0.41 57.00           N  
ATOM   2531  H   PHE A 644      46.942  47.247  25.555  0.27 19.00           H  
ATOM   2532  CA  PHE A 644      45.571  48.777  26.157 -0.00 24.00           C  
ATOM   2534  CB  PHE A 644      46.782  49.435  26.936 -0.03 43.00           C  
ATOM   2537  CG  PHE A 644      47.010  49.039  28.405  0.01 18.00           C  
ATOM   2538  CD1 PHE A 644      47.143  50.030  29.360 -0.12 56.00           C  
ATOM   2540  CE1 PHE A 644      47.150  49.668  30.769 -0.17  4.00           C  
ATOM   2542  CZ  PHE A 644      46.989  48.300  31.103 -0.10 72.00           C  
ATOM   2544  CE2 PHE A 644      46.989  47.335  30.102 -0.17  4.00           C  
ATOM   2546  CD2 PHE A 644      47.002  47.709  28.769 -0.12 56.00           C  
ATOM   2548  C   PHE A 644      44.841  49.657  25.203  0.59 73.00           C  
ATOM   2549  O   PHE A 644      43.777  50.169  25.602 -0.56 79.00           O  
ATOM   2550  N   GLU A 645      45.397  49.869  24.003 -0.51 63.00           N  
ATOM   2551  H   GLU A 645      46.249  49.358  23.823  0.29 36.00           H  
ATOM   2552  CA  GLU A 645      44.823  50.717  22.958  0.03 97.00           C  
ATOM   2554  CB  GLU A 645      45.803  50.952  21.790  0.05 60.00           C  
ATOM   2557  CG  GLU A 645      46.071  49.790  20.809  0.01 36.00           C  
ATOM   2560  CD  GLU A 645      45.208  49.851  19.511  0.80 54.00           C  
ATOM   2561  OE1 GLU A 645      44.232  50.593  19.437 -0.81 88.00           O  
ATOM   2562  OE2 GLU A 645      45.651  49.191  18.532 -0.81 88.00           O1-
ATOM   2563  C   GLU A 645      43.399  50.344  22.483  0.53 66.00           C  
ATOM   2564  O   GLU A 645      42.495  51.163  22.294 -0.58 19.00           O  
ATOM   2565  N   HIE A 646      43.217  49.041  22.505 -0.41 57.00           N  
ATOM   2566  H   HIE A 646      43.995  48.442  22.742  0.27 19.00           H  
ATOM   2567  CA  HIE A 646      41.885  48.440  22.263 -0.05 81.00           C  
ATOM   2569  CB  HIE A 646      42.157  47.000  22.070 -0.00 74.00           C  
ATOM   2572  CG  HIE A 646      40.973  46.283  21.421  0.18 68.00           C  
ATOM   2573  ND1 HIE A 646      39.820  45.835  21.986 -0.54 32.00           N  
ATOM   2574  CE1 HIE A 646      39.051  45.426  21.066  0.16 35.00           C  
ATOM   2576  NE2 HIE A 646      39.628  45.564  19.834 -0.27 95.00           N  
ATOM   2577  HE2 HIE A 646      39.319  45.153  18.965  0.33 39.00           H  
ATOM   2578  CD2 HIE A 646      40.876  46.066  20.067 -0.22  7.00           C  
ATOM   2580  C   HIE A 646      40.773  48.715  23.265  0.59 73.00           C  
ATOM   2581  O   HIE A 646      39.692  49.096  22.875 -0.56 79.00           O  
ATOM   2582  N   PHE A 647      41.094  48.631  24.576 -0.41 57.00           N  
ATOM   2583  H   PHE A 647      41.958  48.163  24.808  0.27 19.00           H  
ATOM   2584  CA  PHE A 647      40.168  48.989  25.714 -0.00 24.00           C  
ATOM   2586  CB  PHE A 647      40.782  48.550  27.069 -0.03 43.00           C  
ATOM   2589  CG  PHE A 647      39.839  48.906  28.252  0.01 18.00           C  
ATOM   2590  CD1 PHE A 647      38.967  47.931  28.751 -0.12 56.00           C  
ATOM   2592  CE1 PHE A 647      38.136  48.276  29.881 -0.17  4.00           C  
ATOM   2594  CZ  PHE A 647      38.226  49.573  30.446 -0.10 72.00           C  
ATOM   2596  CE2 PHE A 647      39.157  50.464  29.873 -0.17  4.00           C  
ATOM   2598  CD2 PHE A 647      39.902  50.165  28.801 -0.12 56.00           C  
ATOM   2600  C   PHE A 647      39.823  50.467  25.692  0.59 73.00           C  
ATOM   2601  O   PHE A 647      38.704  50.819  26.057 -0.56 79.00           O  
ATOM   2602  N   ILE A 648      40.816  51.349  25.460 -0.41 57.00           N  
ATOM   2603  H   ILE A 648      41.728  50.928  25.351  0.27 19.00           H  
ATOM   2604  CA  ILE A 648      40.581  52.786  25.344 -0.05 97.00           C  
ATOM   2606  CB  ILE A 648      41.988  53.493  25.106  0.13  3.00           C  
ATOM   2608  CG2 ILE A 648      41.882  54.939  24.670 -0.32  4.00           C  
ATOM   2612  CG1 ILE A 648      42.858  53.468  26.426 -0.04 30.00           C  
ATOM   2615  CD1 ILE A 648      44.324  53.790  26.148 -0.06 60.00           C  
ATOM   2619  C   ILE A 648      39.475  53.106  24.363  0.59 73.00           C  
ATOM   2620  O   ILE A 648      38.536  53.885  24.640 -0.56 79.00           O  
ATOM   2621  N   LYS A 649      39.468  52.473  23.143 -0.34 79.00           N  
ATOM   2622  H   LYS A 649      40.308  51.988  22.862  0.27 47.00           H  
ATOM   2623  CA  LYS A 649      38.474  52.636  22.060 -0.24  0.00           C  
ATOM   2625  CB  LYS A 649      38.897  52.050  20.726 -0.00 94.00           C  
ATOM   2628  CG  LYS A 649      40.184  52.606  20.260  0.01 87.00           C  
ATOM   2631  CD  LYS A 649      40.693  51.834  19.040 -0.04 79.00           C  
ATOM   2634  CE  LYS A 649      41.536  52.556  18.007 -0.01 43.00           C  
ATOM   2637  NZ  LYS A 649      42.939  52.705  18.532 -0.38 54.00           N1+
ATOM   2638  HZ1 LYS A 649      43.656  53.021  17.895  0.34  0.00           H  
ATOM   2639  HZ2 LYS A 649      43.027  53.311  19.335  0.34  0.00           H  
ATOM   2640  HZ3 LYS A 649      43.247  51.783  18.808  0.34  0.00           H  
ATOM   2641  C   LYS A 649      37.148  52.038  22.414  0.73 41.00           C  
ATOM   2642  O   LYS A 649      36.103  52.602  22.126 -0.58 94.00           O  
ATOM   2643  N   LYS A 650      37.167  50.931  23.223 -0.34 79.00           N  
ATOM   2644  H   LYS A 650      38.081  50.697  23.585  0.27 47.00           H  
ATOM   2645  CA  LYS A 650      35.953  50.233  23.563 -0.24  0.00           C  
ATOM   2647  CB  LYS A 650      36.386  48.813  23.787 -0.00 94.00           C  
ATOM   2650  CG  LYS A 650      35.216  47.794  24.072  0.01 87.00           C  
ATOM   2653  CD  LYS A 650      34.133  47.905  23.028 -0.04 79.00           C  
ATOM   2656  CE  LYS A 650      34.684  47.541  21.672 -0.01 43.00           C  
ATOM   2659  NZ  LYS A 650      33.664  47.517  20.608 -0.38 54.00           N1+
ATOM   2660  HZ1 LYS A 650      34.181  47.218  19.794  0.34  0.00           H  
ATOM   2661  HZ2 LYS A 650      32.923  46.849  20.770  0.34  0.00           H  
ATOM   2662  HZ3 LYS A 650      33.312  48.464  20.625  0.34  0.00           H  
ATOM   2663  C   LYS A 650      35.214  50.820  24.781  0.73 41.00           C  
ATOM   2664  O   LYS A 650      33.973  50.709  24.820 -0.58 94.00           O  
ATOM   2665  N   PHE A 651      35.948  51.366  25.712 -0.41 57.00           N  
ATOM   2666  H   PHE A 651      36.944  51.411  25.554  0.27 19.00           H  
ATOM   2667  CA  PHE A 651      35.453  52.231  26.855 -0.00 24.00           C  
ATOM   2669  CB  PHE A 651      36.579  52.496  27.825 -0.03 43.00           C  
ATOM   2672  CG  PHE A 651      36.150  53.178  29.147  0.01 18.00           C  
ATOM   2673  CD1 PHE A 651      35.869  54.558  29.156 -0.12 56.00           C  
ATOM   2675  CE1 PHE A 651      35.402  55.172  30.283 -0.17  4.00           C  
ATOM   2677  CZ  PHE A 651      35.155  54.441  31.403 -0.10 72.00           C  
ATOM   2679  CE2 PHE A 651      35.291  53.051  31.329 -0.17  4.00           C  
ATOM   2681  CD2 PHE A 651      35.843  52.396  30.231 -0.12 56.00           C  
ATOM   2683  C   PHE A 651      34.930  53.595  26.348  0.59 73.00           C  
ATOM   2684  O   PHE A 651      33.766  53.961  26.729 -0.56 79.00           O  
ATOM   2685  N   ASN A 652      35.732  54.255  25.544 -0.41 57.00           N  
ATOM   2686  H   ASN A 652      36.692  53.947  25.472  0.27 19.00           H  
ATOM   2687  CA  ASN A 652      35.234  55.495  24.989  0.01 43.00           C  
ATOM   2689  CB  ASN A 652      36.373  56.152  24.166 -0.20 41.00           C  
ATOM   2692  CG  ASN A 652      37.515  56.682  25.062  0.71 30.00           C  
ATOM   2693  OD1 ASN A 652      37.304  57.027  26.195 -0.59 31.00           O  
ATOM   2694  ND2 ASN A 652      38.650  57.039  24.588 -0.91 91.00           N  
ATOM   2695 HD21 ASN A 652      39.339  57.362  25.252  0.41 96.00           H  
ATOM   2696 HD22 ASN A 652      38.893  56.624  23.700  0.41 96.00           H  
ATOM   2697  C   ASN A 652      33.875  55.365  24.235  0.59 73.00           C  
ATOM   2698  O   ASN A 652      32.991  56.181  24.292 -0.56 79.00           O  
ATOM   2699  N   SER A 653      33.709  54.249  23.541 -0.41 57.00           N  
ATOM   2700  H   SER A 653      34.498  53.620  23.567  0.27 19.00           H  
ATOM   2701  CA  SER A 653      32.448  53.816  22.857 -0.02 49.00           C  
ATOM   2703  CB  SER A 653      32.790  52.815  21.745  0.21 17.00           C  
ATOM   2706  OG  SER A 653      33.773  53.364  20.893 -0.65 46.00           O  
ATOM   2707  HG  SER A 653      34.600  53.368  21.380  0.42 75.00           H  
ATOM   2708  C   SER A 653      31.332  53.185  23.759  0.59 73.00           C  
ATOM   2709  O   SER A 653      30.282  52.878  23.199 -0.56 79.00           O  
ATOM   2710  N   GLY A 654      31.573  53.002  25.031 -0.41 57.00           N  
ATOM   2711  H   GLY A 654      32.359  53.492  25.433  0.27 19.00           H  
ATOM   2712  CA  GLY A 654      30.658  52.337  25.976 -0.02 52.00           C  
ATOM   2715  C   GLY A 654      30.255  50.910  25.710  0.59 73.00           C  
ATOM   2716  O   GLY A 654      29.061  50.488  25.908 -0.56 79.00           O  
ATOM   2717  N   GLY A 655      31.185  50.200  25.009 -0.41 57.00           N  
ATOM   2718  H   GLY A 655      32.011  50.621  24.609  0.27 19.00           H  
ATOM   2719  CA  GLY A 655      30.824  48.868  24.561 -0.02 52.00           C  
ATOM   2722  C   GLY A 655      31.422  47.794  25.555  0.59 73.00           C  
ATOM   2723  O   GLY A 655      31.659  46.648  25.218 -0.56 79.00           O  
ATOM   2724  N   VAL A 656      31.866  48.282  26.733 -0.41 57.00           N  
ATOM   2725  H   VAL A 656      31.771  49.273  26.901  0.27 19.00           H  
ATOM   2726  CA  VAL A 656      32.070  47.470  27.904 -0.08 75.00           C  
ATOM   2728  CB  VAL A 656      33.578  47.374  28.187  0.29 85.00           C  
ATOM   2730  CG1 VAL A 656      34.351  48.674  28.226 -0.31 92.00           C  
ATOM   2734  CG2 VAL A 656      33.778  46.666  29.519 -0.31 92.00           C  
ATOM   2738  C   VAL A 656      31.259  48.143  28.985  0.59 73.00           C  
ATOM   2739  O   VAL A 656      31.172  49.372  29.045 -0.56 79.00           O  
ATOM   2740  N   MET A 657      30.669  47.367  29.894 -0.41 57.00           N  
ATOM   2741  H   MET A 657      30.766  46.371  29.758  0.27 19.00           H  
ATOM   2742  CA  MET A 657      29.756  47.676  30.919 -0.02 37.00           C  
ATOM   2744  CB  MET A 657      28.291  47.767  30.413  0.03 42.00           C  
ATOM   2747  CG  MET A 657      27.669  46.514  29.836  0.00 18.00           C  
ATOM   2750  SD  MET A 657      26.049  46.757  29.077 -0.27 37.00           S  
ATOM   2751  CE  MET A 657      26.356  48.019  27.804 -0.05 36.00           C  
ATOM   2755  C   MET A 657      29.997  46.854  32.220  0.59 73.00           C  
ATOM   2756  O   MET A 657      30.413  45.722  32.257 -0.56 79.00           O  
ATOM   2757  N   ALA A 658      29.550  47.486  33.310 -0.41 57.00           N  
ATOM   2758  H   ALA A 658      29.089  48.383  33.257  0.27 19.00           H  
ATOM   2759  CA  ALA A 658      29.454  46.676  34.514  0.03 37.00           C  
ATOM   2761  CB  ALA A 658      29.261  47.620  35.770 -0.18 25.00           C  
ATOM   2765  C   ALA A 658      28.253  45.735  34.450  0.59 73.00           C  
ATOM   2766  O   ALA A 658      27.253  45.912  33.748 -0.56 79.00           O  
ATOM   2767  N   SER A 659      28.282  44.723  35.361 -0.41 57.00           N  
ATOM   2768  H   SER A 659      29.086  44.778  35.970  0.27 19.00           H  
ATOM   2769  CA  SER A 659      27.050  44.087  35.872 -0.02 49.00           C  
ATOM   2771  CB  SER A 659      27.384  42.705  36.528  0.21 17.00           C  
ATOM   2774  OG  SER A 659      26.303  42.212  37.181 -0.65 46.00           O  
ATOM   2775  HG  SER A 659      26.666  41.507  37.723  0.42 75.00           H  
ATOM   2776  C   SER A 659      26.485  45.056  36.898  0.59 73.00           C  
ATOM   2777  O   SER A 659      27.220  45.608  37.680 -0.56 79.00           O  
ATOM   2778  N   GLN A 660      25.156  45.144  36.995 -0.41 57.00           N  
ATOM   2779  H   GLN A 660      24.718  44.715  36.193  0.27 19.00           H  
ATOM   2780  CA  GLN A 660      24.400  45.807  38.048 -0.00 31.00           C  
ATOM   2782  CB  GLN A 660      22.906  45.796  37.639 -0.00 36.00           C  
ATOM   2785  CG  GLN A 660      21.799  45.800  38.738 -0.06 45.00           C  
ATOM   2788  CD  GLN A 660      21.963  46.989  39.697  0.69 51.00           C  
ATOM   2789  OE1 GLN A 660      22.062  48.133  39.328 -0.60 86.00           O  
ATOM   2790  NE2 GLN A 660      22.041  46.676  40.982 -0.94  7.00           N  
ATOM   2791 HE21 GLN A 660      22.258  47.446  41.599  0.42 51.00           H  
ATOM   2792 HE22 GLN A 660      21.868  45.781  41.418  0.42 51.00           H  
ATOM   2793  C   GLN A 660      24.548  45.017  39.378  0.59 73.00           C  
ATOM   2794  O   GLN A 660      24.771  45.637  40.398 -0.56 79.00           O  
ATOM   2795  N   GLU A 661      24.526  43.693  39.328 -0.51 63.00           N  
ATOM   2796  H   GLU A 661      24.384  43.194  38.461  0.29 36.00           H  
ATOM   2797  CA  GLU A 661      24.653  42.742  40.387  0.03 97.00           C  
ATOM   2799  CB  GLU A 661      23.902  41.378  40.107  0.05 60.00           C  
ATOM   2802  CG  GLU A 661      22.470  41.431  39.748  0.01 36.00           C  
ATOM   2805  CD  GLU A 661      22.172  41.703  38.250  0.80 54.00           C  
ATOM   2806  OE1 GLU A 661      23.148  41.956  37.507 -0.81 88.00           O  
ATOM   2807  OE2 GLU A 661      20.968  41.794  37.865 -0.81 88.00           O1-
ATOM   2808  C   GLU A 661      26.120  42.472  40.723  0.53 66.00           C  
ATOM   2809  O   GLU A 661      26.478  41.331  41.097 -0.58 19.00           O  
ATOM   2810  N   ILE A 662      27.042  43.445  40.644 -0.41 57.00           N  
ATOM   2811  H   ILE A 662      26.704  44.351  40.353  0.27 19.00           H  
ATOM   2812  CA  ILE A 662      28.477  43.325  40.913 -0.05 97.00           C  
ATOM   2814  CB  ILE A 662      29.162  44.715  40.769  0.13  3.00           C  
ATOM   2816  CG2 ILE A 662      28.628  45.681  41.815 -0.32  4.00           C  
ATOM   2820  CG1 ILE A 662      30.711  44.700  40.851 -0.04 30.00           C  
ATOM   2823  CD1 ILE A 662      31.532  43.695  40.024 -0.06 60.00           C  
ATOM   2827  C   ILE A 662      28.921  42.506  42.161  0.59 73.00           C  
ATOM   2828  O   ILE A 662      28.749  42.954  43.327 -0.56 79.00           O  
ATOM   2829  N   VAL A 663      29.412  41.285  41.993 -0.41 57.00           N  
ATOM   2830  H   VAL A 663      29.465  40.961  41.038  0.27 19.00           H  
ATOM   2831  CA  VAL A 663      30.216  40.480  42.937 -0.08 75.00           C  
ATOM   2833  CB  VAL A 663      30.432  39.045  42.453  0.29 85.00           C  
ATOM   2835  CG1 VAL A 663      31.525  38.197  43.282 -0.31 92.00           C  
ATOM   2839  CG2 VAL A 663      29.145  38.300  42.381 -0.31 92.00           C  
ATOM   2843  C   VAL A 663      31.549  41.128  43.373  0.59 73.00           C  
ATOM   2844  O   VAL A 663      32.456  41.361  42.574 -0.56 79.00           O  
ATOM   2845  N   SER A 664      31.715  41.317  44.689 -0.41 57.00           N  
ATOM   2846  H   SER A 664      30.881  41.165  45.239  0.27 19.00           H  
ATOM   2847  CA  SER A 664      32.965  41.543  45.412 -0.02 49.00           C  
ATOM   2849  CB  SER A 664      33.518  42.926  45.305  0.21 17.00           C  
ATOM   2852  OG  SER A 664      34.582  43.221  46.219 -0.65 46.00           O  
ATOM   2853  HG  SER A 664      35.302  42.618  46.016  0.42 75.00           H  
ATOM   2854  C   SER A 664      32.862  41.010  46.871  0.59 73.00           C  
ATOM   2855  O   SER A 664      31.800  41.202  47.486 -0.56 79.00           O  
ATOM   2856  N   ALA A 665      33.962  40.507  47.377 -0.41 57.00           N  
ATOM   2857  H   ALA A 665      34.817  40.356  46.862  0.27 19.00           H  
ATOM   2858  CA  ALA A 665      34.068  40.012  48.755  0.03 37.00           C  
ATOM   2860  CB  ALA A 665      34.854  38.682  48.814 -0.18 25.00           C  
ATOM   2864  C   ALA A 665      34.783  41.028  49.690  0.59 73.00           C  
ATOM   2865  O   ALA A 665      34.431  41.167  50.868 -0.56 79.00           O  
ATOM   2866  N   THR A 666      35.687  41.840  49.173 -0.41 57.00           N  
ATOM   2867  H   THR A 666      35.880  41.749  48.186  0.27 19.00           H  
ATOM   2868  CA  THR A 666      36.621  42.781  49.829 -0.03 89.00           C  
ATOM   2870  CB  THR A 666      38.040  42.330  49.467  0.36 54.00           C  
ATOM   2872  CG2 THR A 666      38.268  40.789  49.557 -0.24 38.00           C  
ATOM   2876  OG1 THR A 666      38.456  42.652  48.135 -0.67 61.00           O  
ATOM   2877  HG1 THR A 666      37.813  42.273  47.531  0.41  2.00           H  
ATOM   2878  C   THR A 666      36.392  44.278  49.493  0.59 73.00           C  
ATOM   2879  O   THR A 666      36.461  45.046  50.431 -0.56 79.00           O  
ATOM   2880  N   VAL A 667      36.121  44.592  48.235 -0.41 57.00           N  
ATOM   2881  H   VAL A 667      36.190  43.894  47.508  0.27 19.00           H  
ATOM   2882  CA  VAL A 667      35.882  45.981  47.721 -0.08 75.00           C  
ATOM   2884  CB  VAL A 667      35.900  46.141  46.166  0.29 85.00           C  
ATOM   2886  CG1 VAL A 667      35.869  47.629  45.666 -0.31 92.00           C  
ATOM   2890  CG2 VAL A 667      37.192  45.422  45.729 -0.31 92.00           C  
ATOM   2894  C   VAL A 667      34.547  46.601  48.224  0.59 73.00           C  
ATOM   2895  O   VAL A 667      34.504  47.738  48.732 -0.56 79.00           O  
ATOM   2896  N   ARG A 668      33.475  45.821  48.175 -0.34 79.00           N  
ATOM   2897  H   ARG A 668      33.619  44.937  47.709  0.27 47.00           H  
ATOM   2898  CA  ARG A 668      32.097  46.289  48.503 -0.26 37.00           C  
ATOM   2900  CB  ARG A 668      31.190  45.052  48.332 -0.00  7.00           C  
ATOM   2903  CG  ARG A 668      29.680  45.208  48.781  0.03 90.00           C  
ATOM   2906  CD  ARG A 668      28.829  43.964  48.613  0.04 86.00           C  
ATOM   2909  NE  ARG A 668      29.456  42.687  48.840 -0.52 95.00           N  
ATOM   2910  HE  ARG A 668      29.932  42.179  48.108  0.34 56.00           H  
ATOM   2911  CZ  ARG A 668      29.314  42.027  49.998  0.80 76.00           C  
ATOM   2912  NH1 ARG A 668      28.731  42.514  51.101 -0.86 27.00           N1+
ATOM   2913 HH11 ARG A 668      28.302  43.426  51.043  0.44 78.00           H  
ATOM   2914 HH12 ARG A 668      28.551  41.922  51.899  0.44 78.00           H  
ATOM   2915  NH2 ARG A 668      29.918  40.904  50.129 -0.86 27.00           N  
ATOM   2916 HH21 ARG A 668      30.551  40.720  49.363  0.44 78.00           H  
ATOM   2917 HH22 ARG A 668      29.993  40.492  51.048  0.44 78.00           H  
ATOM   2918  C   ARG A 668      31.946  46.774  49.975  0.73 41.00           C  
ATOM   2919  O   ARG A 668      31.133  47.605  50.292 -0.58 94.00           O  
ATOM   2920  N   LEU A 669      32.905  46.417  50.864 -0.41 57.00           N  
ATOM   2921  H   LEU A 669      33.481  45.619  50.640  0.27 19.00           H  
ATOM   2922  CA  LEU A 669      33.022  46.858  52.245 -0.05 18.00           C  
ATOM   2924  CB  LEU A 669      33.999  45.965  52.985 -0.11  2.00           C  
ATOM   2927  CG  LEU A 669      33.741  44.486  52.989  0.35 31.00           C  
ATOM   2929  CD1 LEU A 669      34.970  43.784  53.614 -0.41 21.00           C  
ATOM   2933  CD2 LEU A 669      32.439  44.008  53.631 -0.41 21.00           C  
ATOM   2937  C   LEU A 669      33.453  48.343  52.295  0.59 73.00           C  
ATOM   2938  O   LEU A 669      33.247  48.951  53.332 -0.56 79.00           O  
ATOM   2939  N   GLN A 670      34.028  48.894  51.249 -0.41 57.00           N  
ATOM   2940  H   GLN A 670      34.233  48.373  50.408  0.27 19.00           H  
ATOM   2941  CA  GLN A 670      34.475  50.344  51.316 -0.00 31.00           C  
ATOM   2943  CB  GLN A 670      36.016  50.417  51.252 -0.00 36.00           C  
ATOM   2946  CG  GLN A 670      36.901  49.525  52.107 -0.06 45.00           C  
ATOM   2949  CD  GLN A 670      36.800  49.801  53.627  0.69 51.00           C  
ATOM   2950  OE1 GLN A 670      35.892  50.365  54.171 -0.60 86.00           O  
ATOM   2951  NE2 GLN A 670      37.849  49.327  54.408 -0.94  7.00           N  
ATOM   2952 HE21 GLN A 670      37.959  49.598  55.375  0.42 51.00           H  
ATOM   2953 HE22 GLN A 670      38.563  48.816  53.910  0.42 51.00           H  
ATOM   2954  C   GLN A 670      33.832  51.246  50.279  0.59 73.00           C  
ATOM   2955  O   GLN A 670      33.571  52.390  50.567 -0.56 79.00           O  
ATOM   2956  N   THR A 671      33.586  50.729  49.084 -0.41 57.00           N  
ATOM   2957  H   THR A 671      33.726  49.730  49.029  0.27 19.00           H  
ATOM   2958  CA  THR A 671      33.191  51.476  47.890 -0.03 89.00           C  
ATOM   2960  CB  THR A 671      34.408  52.245  47.302  0.36 54.00           C  
ATOM   2962  CG2 THR A 671      35.579  51.287  47.009 -0.24 38.00           C  
ATOM   2966  OG1 THR A 671      34.049  52.978  46.164 -0.67 61.00           O  
ATOM   2967  HG1 THR A 671      33.592  53.755  46.495  0.41  2.00           H  
ATOM   2968  C   THR A 671      32.447  50.559  46.910  0.59 73.00           C  
ATOM   2969  O   THR A 671      32.580  49.325  46.954 -0.56 79.00           O  
ATOM   2970  N   ASP A 672      31.782  51.217  45.996 -0.51 63.00           N  
ATOM   2971  H   ASP A 672      32.031  52.195  45.960  0.29 36.00           H  
ATOM   2972  CA  ASP A 672      31.153  50.626  44.853  0.03 81.00           C  
ATOM   2974  CB  ASP A 672      30.024  51.549  44.288 -0.03  3.00           C  
ATOM   2977  CG  ASP A 672      29.760  51.402  42.820  0.79 94.00           C  
ATOM   2978  OD1 ASP A 672      29.459  52.418  42.079 -0.80 14.00           O  
ATOM   2979  OD2 ASP A 672      29.759  50.255  42.327 -0.80 14.00           O1-
ATOM   2980  C   ASP A 672      32.220  50.154  43.844  0.53 66.00           C  
ATOM   2981  O   ASP A 672      32.994  51.015  43.488 -0.58 19.00           O  
ATOM   2982  N   PRO A 673      32.224  48.890  43.413 -0.25 48.00           N  
ATOM   2983  CD  PRO A 673      31.358  47.830  43.914  0.01 92.00           C  
ATOM   2986  CG  PRO A 673      32.216  46.593  43.773  0.01 89.00           C  
ATOM   2989  CB  PRO A 673      33.224  46.962  42.679 -0.00 70.00           C  
ATOM   2992  CA  PRO A 673      33.439  48.430  42.727 -0.02 66.00           C  
ATOM   2994  C   PRO A 673      33.684  49.125  41.384  0.58 96.00           C  
ATOM   2995  O   PRO A 673      34.819  49.132  40.912 -0.57 48.00           O  
ATOM   2996  N   VAL A 674      32.608  49.608  40.781 -0.41 57.00           N  
ATOM   2997  H   VAL A 674      31.763  49.625  41.333  0.27 19.00           H  
ATOM   2998  CA  VAL A 674      32.619  50.242  39.436 -0.08 75.00           C  
ATOM   3000  CB  VAL A 674      31.188  50.417  38.913  0.29 85.00           C  
ATOM   3002  CG1 VAL A 674      31.080  51.329  37.723 -0.31 92.00           C  
ATOM   3006  CG2 VAL A 674      30.519  49.094  38.519 -0.31 92.00           C  
ATOM   3010  C   VAL A 674      33.345  51.561  39.559  0.59 73.00           C  
ATOM   3011  O   VAL A 674      34.387  51.738  38.933 -0.56 79.00           O  
ATOM   3012  N   GLU A 675      33.015  52.347  40.598 -0.51 63.00           N  
ATOM   3013  H   GLU A 675      32.258  51.973  41.153  0.29 36.00           H  
ATOM   3014  CA  GLU A 675      33.704  53.635  40.951  0.03 97.00           C  
ATOM   3016  CB  GLU A 675      32.814  54.301  42.067  0.05 60.00           C  
ATOM   3019  CG  GLU A 675      33.099  55.834  42.215  0.01 36.00           C  
ATOM   3022  CD  GLU A 675      31.907  56.716  42.560  0.80 54.00           C  
ATOM   3023  OE1 GLU A 675      31.007  56.222  43.321 -0.81 88.00           O  
ATOM   3024  OE2 GLU A 675      31.739  57.905  42.178 -0.81 88.00           O1-
ATOM   3025  C   GLU A 675      35.134  53.499  41.484  0.53 66.00           C  
ATOM   3026  O   GLU A 675      35.954  54.308  41.103 -0.58 19.00           O  
ATOM   3027  N   TYR A 676      35.496  52.385  42.092 -0.41 57.00           N  
ATOM   3028  H   TYR A 676      34.781  51.715  42.337  0.27 19.00           H  
ATOM   3029  CA  TYR A 676      36.864  51.948  42.308 -0.00 14.00           C  
ATOM   3031  CB  TYR A 676      36.805  50.937  43.405 -0.01 52.00           C  
ATOM   3034  CG  TYR A 676      38.158  50.748  44.027 -0.00 11.00           C  
ATOM   3035  CD1 TYR A 676      39.006  49.728  43.577 -0.19  6.00           C  
ATOM   3037  CE1 TYR A 676      40.239  49.511  44.105 -0.23 41.00           C  
ATOM   3039  CZ  TYR A 676      40.728  50.389  45.130  0.32 26.00           C  
ATOM   3040  OH  TYR A 676      41.913  50.239  45.823 -0.55 79.00           O  
ATOM   3041  HH  TYR A 676      42.389  49.451  45.552  0.39 92.00           H  
ATOM   3042  CE2 TYR A 676      39.947  51.539  45.547 -0.23 41.00           C  
ATOM   3044  CD2 TYR A 676      38.665  51.704  44.960 -0.19  6.00           C  
ATOM   3046  C   TYR A 676      37.688  51.492  41.125  0.59 73.00           C  
ATOM   3047  O   TYR A 676      38.767  52.010  40.952 -0.56 79.00           O  
ATOM   3048  N   LEU A 677      37.109  50.783  40.168 -0.41 57.00           N  
ATOM   3049  H   LEU A 677      36.134  50.542  40.270  0.27 19.00           H  
ATOM   3050  CA  LEU A 677      37.660  50.642  38.830 -0.05 18.00           C  
ATOM   3052  CB  LEU A 677      36.909  49.600  38.000 -0.11  2.00           C  
ATOM   3055  CG  LEU A 677      37.350  49.556  36.555  0.35 31.00           C  
ATOM   3057  CD1 LEU A 677      38.780  49.157  36.370 -0.41 21.00           C  
ATOM   3061  CD2 LEU A 677      36.518  48.551  35.783 -0.41 21.00           C  
ATOM   3065  C   LEU A 677      37.895  51.945  38.126  0.59 73.00           C  
ATOM   3066  O   LEU A 677      39.003  52.163  37.601 -0.56 79.00           O  
ATOM   3067  N   LEU A 678      36.908  52.874  38.140 -0.41 57.00           N  
ATOM   3068  H   LEU A 678      36.029  52.518  38.487  0.27 19.00           H  
ATOM   3069  CA  LEU A 678      37.141  54.239  37.680 -0.05 18.00           C  
ATOM   3071  CB  LEU A 678      35.743  54.986  37.554 -0.11  2.00           C  
ATOM   3074  CG  LEU A 678      35.601  56.107  36.517  0.35 31.00           C  
ATOM   3076  CD1 LEU A 678      35.730  55.588  35.059 -0.41 21.00           C  
ATOM   3080  CD2 LEU A 678      34.222  56.738  36.666 -0.41 21.00           C  
ATOM   3084  C   LEU A 678      38.250  55.064  38.350  0.59 73.00           C  
ATOM   3085  O   LEU A 678      38.940  55.791  37.622 -0.56 79.00           O  
ATOM   3086  N   GLU A 679      38.547  54.930  39.645 -0.51 63.00           N  
ATOM   3087  H   GLU A 679      37.849  54.480  40.221  0.29 36.00           H  
ATOM   3088  CA  GLU A 679      39.733  55.608  40.263  0.03 97.00           C  
ATOM   3090  CB  GLU A 679      39.633  55.411  41.835  0.05 60.00           C  
ATOM   3093  CG  GLU A 679      40.745  56.186  42.557  0.01 36.00           C  
ATOM   3096  CD  GLU A 679      40.744  57.691  42.363  0.80 54.00           C  
ATOM   3097  OE1 GLU A 679      41.794  58.311  42.714 -0.81 88.00           O  
ATOM   3098  OE2 GLU A 679      39.704  58.274  42.001 -0.81 88.00           O1-
ATOM   3099  C   GLU A 679      41.082  55.151  39.742  0.53 66.00           C  
ATOM   3100  O   GLU A 679      41.978  55.896  39.396 -0.58 19.00           O  
ATOM   3101  N   GLN A 680      41.154  53.840  39.479 -0.41 57.00           N  
ATOM   3102  H   GLN A 680      40.382  53.220  39.676  0.27 19.00           H  
ATOM   3103  CA  GLN A 680      42.341  53.228  38.942 -0.00 31.00           C  
ATOM   3105  CB  GLN A 680      42.327  51.728  39.273 -0.00 36.00           C  
ATOM   3108  CG  GLN A 680      42.365  51.553  40.841 -0.06 45.00           C  
ATOM   3111  CD  GLN A 680      42.499  50.080  41.297  0.69 51.00           C  
ATOM   3112  OE1 GLN A 680      42.322  49.084  40.589 -0.60 86.00           O  
ATOM   3113  NE2 GLN A 680      42.878  49.858  42.539 -0.94  7.00           N  
ATOM   3114 HE21 GLN A 680      43.046  48.896  42.796  0.42 51.00           H  
ATOM   3115 HE22 GLN A 680      43.163  50.629  43.125  0.42 51.00           H  
ATOM   3116  C   GLN A 680      42.540  53.578  37.503  0.59 73.00           C  
ATOM   3117  O   GLN A 680      43.703  53.878  37.145 -0.56 79.00           O  
ATOM   3118  N   LEU A 681      41.438  53.666  36.736 -0.41 57.00           N  
ATOM   3119  H   LEU A 681      40.575  53.270  37.079  0.27 19.00           H  
ATOM   3120  CA  LEU A 681      41.512  54.098  35.322 -0.05 18.00           C  
ATOM   3122  CB  LEU A 681      40.094  53.877  34.644 -0.11  2.00           C  
ATOM   3125  CG  LEU A 681      39.640  52.456  34.207  0.35 31.00           C  
ATOM   3127  CD1 LEU A 681      38.147  52.456  33.913 -0.41 21.00           C  
ATOM   3131  CD2 LEU A 681      40.426  51.934  32.984 -0.41 21.00           C  
ATOM   3135  C   LEU A 681      41.950  55.548  35.058  0.59 73.00           C  
ATOM   3136  O   LEU A 681      42.141  55.942  33.910 -0.56 79.00           O  
ATOM   3137  N   ASN A 682      42.041  56.280  36.152 -0.41 57.00           N  
ATOM   3138  H   ASN A 682      41.663  55.921  37.018  0.27 19.00           H  
ATOM   3139  CA  ASN A 682      42.406  57.680  36.052  0.01 43.00           C  
ATOM   3141  CB  ASN A 682      42.108  58.301  37.408 -0.20 41.00           C  
ATOM   3144  CG  ASN A 682      41.993  59.843  37.505  0.71 30.00           C  
ATOM   3145  OD1 ASN A 682      42.937  60.608  37.725 -0.59 31.00           O  
ATOM   3146  ND2 ASN A 682      40.779  60.338  37.373 -0.91 91.00           N  
ATOM   3147 HD21 ASN A 682      40.660  61.339  37.444  0.41 96.00           H  
ATOM   3148 HD22 ASN A 682      40.049  59.656  37.228  0.41 96.00           H  
ATOM   3149  C   ASN A 682      43.922  57.827  35.777  0.59 73.00           C  
ATOM   3150  O   ASN A 682      44.355  58.859  35.143 -0.56 79.00           O  
ATOM   3151  N   ASN A 683      44.649  56.751  36.112 -0.41 57.00           N  
ATOM   3152  H   ASN A 683      44.142  56.009  36.573  0.27 19.00           H  
ATOM   3153  CA  ASN A 683      46.022  56.544  35.752  0.01 43.00           C  
ATOM   3155  CB  ASN A 683      46.657  55.490  36.622 -0.20 41.00           C  
ATOM   3158  CG  ASN A 683      46.423  55.911  38.102  0.71 30.00           C  
ATOM   3159  OD1 ASN A 683      46.486  57.086  38.408 -0.59 31.00           O  
ATOM   3160  ND2 ASN A 683      46.195  55.043  39.036 -0.91 91.00           N  
ATOM   3161 HD21 ASN A 683      46.148  55.305  40.010  0.41 96.00           H  
ATOM   3162 HD22 ASN A 683      46.161  54.077  38.744  0.41 96.00           H  
ATOM   3163  C   ASN A 683      46.372  56.217  34.240  0.59 73.00           C  
ATOM   3164  O   ASN A 683      47.572  56.210  33.875 -0.56 79.00           O  
ATOM   3165  N   LEU A 684      45.307  55.980  33.512 -0.41 57.00           N  
ATOM   3166  H   LEU A 684      44.377  56.103  33.886  0.27 19.00           H  
ATOM   3167  CA  LEU A 684      45.495  55.905  32.060 -0.05 18.00           C  
ATOM   3169  CB  LEU A 684      44.274  55.420  31.272 -0.11  2.00           C  
ATOM   3172  CG  LEU A 684      44.038  53.927  31.529  0.35 31.00           C  
ATOM   3174  CD1 LEU A 684      42.731  53.558  30.964 -0.41 21.00           C  
ATOM   3178  CD2 LEU A 684      45.062  53.034  30.887 -0.41 21.00           C  
ATOM   3182  C   LEU A 684      45.931  57.301  31.676  0.59 73.00           C  
ATOM   3183  O   LEU A 684      45.238  58.276  32.002 -0.56 79.00           O  
ATOM   3184  N   THR A 685      46.899  57.425  30.782 -0.41 57.00           N  
ATOM   3185  H   THR A 685      47.300  56.603  30.353  0.27 19.00           H  
ATOM   3186  CA  THR A 685      47.370  58.748  30.249 -0.03 89.00           C  
ATOM   3188  CB  THR A 685      48.627  59.335  30.887  0.36 54.00           C  
ATOM   3190  CG2 THR A 685      48.455  59.565  32.360 -0.24 38.00           C  
ATOM   3194  OG1 THR A 685      49.774  58.496  30.824 -0.67 61.00           O  
ATOM   3195  HG1 THR A 685      50.231  58.649  29.994  0.41  2.00           H  
ATOM   3196  C   THR A 685      47.530  58.739  28.716  0.59 73.00           C  
ATOM   3197  O   THR A 685      47.425  59.782  28.098 -0.56 79.00           O  
ATOM   3198  N   GLU A 686      47.939  57.631  28.146 -0.51 63.00           N  
ATOM   3199  H   GLU A 686      47.960  56.785  28.697  0.29 36.00           H  
ATOM   3200  CA  GLU A 686      48.249  57.623  26.688  0.03 97.00           C  
ATOM   3202  CB  GLU A 686      49.635  56.882  26.397  0.05 60.00           C  
ATOM   3205  CG  GLU A 686      50.779  57.376  27.350  0.01 36.00           C  
ATOM   3208  CD  GLU A 686      50.853  58.904  27.462  0.80 54.00           C  
ATOM   3209  OE1 GLU A 686      51.013  59.367  28.594 -0.81 88.00           O  
ATOM   3210  OE2 GLU A 686      50.861  59.552  26.392 -0.81 88.00           O1-
ATOM   3211  C   GLU A 686      47.214  56.901  25.818  0.53 66.00           C  
ATOM   3212  O   GLU A 686      46.647  55.910  26.219 -0.58 19.00           O  
ATOM   3213  N   THR A 687      46.903  57.500  24.710 -0.41 57.00           N  
ATOM   3214  H   THR A 687      47.441  58.294  24.394  0.27 19.00           H  
ATOM   3215  CA  THR A 687      45.732  56.975  23.886 -0.03 89.00           C  
ATOM   3217  CB  THR A 687      45.244  58.110  22.930  0.36 54.00           C  
ATOM   3219  CG2 THR A 687      44.100  57.770  21.974 -0.24 38.00           C  
ATOM   3223  OG1 THR A 687      44.671  59.155  23.688 -0.67 61.00           O  
ATOM   3224  HG1 THR A 687      45.380  59.576  24.181  0.41  2.00           H  
ATOM   3225  C   THR A 687      46.060  55.712  23.114  0.59 73.00           C  
ATOM   3226  O   THR A 687      45.193  54.992  22.623 -0.56 79.00           O  
ATOM   3227  N   VAL A 688      47.355  55.412  22.937 -0.41 57.00           N  
ATOM   3228  H   VAL A 688      48.033  56.112  23.203  0.27 19.00           H  
ATOM   3229  CA  VAL A 688      47.885  54.263  22.290 -0.08 75.00           C  
ATOM   3231  CB  VAL A 688      48.086  54.465  20.747  0.29 85.00           C  
ATOM   3233  CG1 VAL A 688      48.487  53.161  19.991 -0.31 92.00           C  
ATOM   3237  CG2 VAL A 688      46.864  55.005  19.918 -0.31 92.00           C  
ATOM   3241  C   VAL A 688      49.177  53.667  22.810  0.59 73.00           C  
ATOM   3242  O   VAL A 688      49.315  52.456  22.962 -0.56 79.00           O  
ATOM   3243  N   SER A 689      50.147  54.556  23.123 -0.41 57.00           N  
ATOM   3244  H   SER A 689      50.001  55.521  22.865  0.27 19.00           H  
ATOM   3245  CA  SER A 689      51.495  54.192  23.618 -0.02 49.00           C  
ATOM   3247  CB  SER A 689      52.316  55.555  23.528  0.21 17.00           C  
ATOM   3250  OG  SER A 689      52.606  55.877  22.156 -0.65 46.00           O  
ATOM   3251  HG  SER A 689      51.773  55.888  21.679  0.42 75.00           H  
ATOM   3252  C   SER A 689      51.656  53.639  25.051  0.59 73.00           C  
ATOM   3253  O   SER A 689      50.641  53.672  25.742 -0.56 79.00           O  
ATOM   3254  N   PRO A 690      52.754  52.995  25.373 -0.25 48.00           N  
ATOM   3255  CD  PRO A 690      53.909  52.753  24.496  0.01 92.00           C  
ATOM   3258  CG  PRO A 690      54.893  51.881  25.298  0.01 89.00           C  
ATOM   3261  CB  PRO A 690      54.522  52.196  26.753 -0.00 70.00           C  
ATOM   3264  CA  PRO A 690      52.987  52.364  26.662 -0.02 66.00           C  
ATOM   3266  C   PRO A 690      52.487  53.220  27.789  0.58 96.00           C  
ATOM   3267  O   PRO A 690      52.994  54.341  27.973 -0.57 48.00           O  
ATOM   3268  N   ASN A 691      51.429  52.818  28.488 -0.41 57.00           N  
ATOM   3269  H   ASN A 691      51.021  51.898  28.401  0.27 19.00           H  
ATOM   3270  CA  ASN A 691      50.898  53.640  29.574  0.01 43.00           C  
ATOM   3272  CB  ASN A 691      49.402  53.376  29.771 -0.20 41.00           C  
ATOM   3275  CG  ASN A 691      48.360  54.154  28.933  0.71 30.00           C  
ATOM   3276  OD1 ASN A 691      47.802  55.078  29.528 -0.59 31.00           O  
ATOM   3277  ND2 ASN A 691      47.979  53.878  27.713 -0.91 91.00           N  
ATOM   3278 HD21 ASN A 691      47.467  54.582  27.200  0.41 96.00           H  
ATOM   3279 HD22 ASN A 691      48.493  53.124  27.280  0.41 96.00           H  
ATOM   3280  C   ASN A 691      51.810  53.302  30.813  0.59 73.00           C  
ATOM   3281  O   ASN A 691      52.509  52.257  30.778 -0.56 79.00           O  
ATOM   3282  N   THR A 692      51.607  54.043  31.891 -0.41 57.00           N  
ATOM   3283  H   THR A 692      50.841  54.702  31.889  0.27 19.00           H  
ATOM   3284  CA  THR A 692      52.492  54.013  33.091 -0.03 89.00           C  
ATOM   3286  CB  THR A 692      51.989  54.895  34.218  0.36 54.00           C  
ATOM   3288  CG2 THR A 692      52.864  55.020  35.517 -0.24 38.00           C  
ATOM   3292  OG1 THR A 692      51.837  56.212  33.796 -0.67 61.00           O  
ATOM   3293  HG1 THR A 692      51.229  56.051  33.071  0.41  2.00           H  
ATOM   3294  C   THR A 692      52.694  52.612  33.590  0.59 73.00           C  
ATOM   3295  O   THR A 692      51.768  51.840  33.889 -0.56 79.00           O  
ATOM   3296  N   ASP A 693      53.930  52.256  33.763 -0.51 63.00           N  
ATOM   3297  H   ASP A 693      54.671  52.878  33.473  0.29 36.00           H  
ATOM   3298  CA  ASP A 693      54.331  50.960  34.367  0.03 81.00           C  
ATOM   3300  CB  ASP A 693      55.768  50.618  34.028 -0.03  3.00           C  
ATOM   3303  CG  ASP A 693      56.030  50.042  32.619  0.79 94.00           C  
ATOM   3304  OD1 ASP A 693      56.979  50.513  31.972 -0.80 14.00           O  
ATOM   3305  OD2 ASP A 693      55.369  49.054  32.176 -0.80 14.00           O1-
ATOM   3306  C   ASP A 693      54.280  51.086  35.908  0.53 66.00           C  
ATOM   3307  O   ASP A 693      55.078  51.879  36.417 -0.58 19.00           O  
ATOM   3308  N   VAL A 694      53.450  50.311  36.615 -0.41 57.00           N  
ATOM   3309  H   VAL A 694      52.845  49.600  36.229  0.27 19.00           H  
ATOM   3310  CA  VAL A 694      53.285  50.361  38.102 -0.08 75.00           C  
ATOM   3312  CB  VAL A 694      52.263  49.250  38.455  0.29 85.00           C  
ATOM   3314  CG1 VAL A 694      52.778  47.754  38.218 -0.31 92.00           C  
ATOM   3318  CG2 VAL A 694      51.595  49.401  39.842 -0.31 92.00           C  
ATOM   3322  C   VAL A 694      54.680  50.257  38.825  0.59 73.00           C  
ATOM   3323  O   VAL A 694      55.558  49.459  38.455 -0.56 79.00           O  
ATOM   3324  N   ARG A 695      54.781  51.018  39.927 -0.34 79.00           N  
ATOM   3325  H   ARG A 695      54.007  51.630  40.140  0.27 47.00           H  
ATOM   3326  CA  ARG A 695      55.890  51.220  40.784 -0.26 37.00           C  
ATOM   3328  CB  ARG A 695      56.432  49.905  41.374 -0.00  7.00           C  
ATOM   3331  CG  ARG A 695      57.603  50.104  42.279  0.03 90.00           C  
ATOM   3334  CD  ARG A 695      57.843  48.720  43.048  0.04 86.00           C  
ATOM   3337  NE  ARG A 695      58.808  48.882  44.134 -0.52 95.00           N  
ATOM   3338  HE  ARG A 695      58.409  48.930  45.061  0.34 56.00           H  
ATOM   3339  CZ  ARG A 695      60.120  48.671  43.994  0.80 76.00           C  
ATOM   3340  NH1 ARG A 695      60.905  48.556  45.005 -0.86 27.00           N1+
ATOM   3341 HH11 ARG A 695      60.540  48.791  45.917  0.44 78.00           H  
ATOM   3342 HH12 ARG A 695      61.904  48.452  44.898  0.44 78.00           H  
ATOM   3343  NH2 ARG A 695      60.778  48.528  42.866 -0.86 27.00           N  
ATOM   3344 HH21 ARG A 695      60.402  48.529  41.929  0.44 78.00           H  
ATOM   3345 HH22 ARG A 695      61.782  48.623  42.912  0.44 78.00           H  
ATOM   3346  C   ARG A 695      56.928  52.057  40.144  0.73 41.00           C  
ATOM   3347  O   ARG A 695      57.455  52.954  40.843 -0.58 94.00           O  
ATOM   3348  N   THR A 696      57.400  51.783  38.910 -0.41 57.00           N  
ATOM   3349  H   THR A 696      57.034  50.950  38.472  0.27 19.00           H  
ATOM   3350  CA  THR A 696      58.364  52.699  38.140 -0.03 89.00           C  
ATOM   3352  CB  THR A 696      59.868  52.325  38.576  0.36 54.00           C  
ATOM   3354  CG2 THR A 696      60.241  50.945  38.137 -0.24 38.00           C  
ATOM   3358  OG1 THR A 696      60.777  53.256  37.921 -0.67 61.00           O  
ATOM   3359  HG1 THR A 696      61.450  52.863  37.361  0.41  2.00           H  
ATOM   3360  C   THR A 696      58.209  52.790  36.676  0.59 73.00           C  
ATOM   3361  O   THR A 696      58.120  51.741  36.023 -0.56 79.00           O  
ATOM   3362  N   TYR A 697      58.170  53.989  36.181 -0.41 57.00           N  
ATOM   3363  H   TYR A 697      58.516  54.760  36.734  0.27 19.00           H  
ATOM   3364  CA  TYR A 697      58.022  54.310  34.784 -0.00 14.00           C  
ATOM   3366  CB  TYR A 697      56.537  54.490  34.458 -0.01 52.00           C  
ATOM   3369  CG  TYR A 697      56.049  55.100  33.150 -0.00 11.00           C  
ATOM   3370  CD1 TYR A 697      55.461  56.340  32.969 -0.19  6.00           C  
ATOM   3372  CE1 TYR A 697      54.942  56.738  31.740 -0.23 41.00           C  
ATOM   3374  CZ  TYR A 697      54.896  55.865  30.667  0.32 26.00           C  
ATOM   3375  OH  TYR A 697      54.148  56.215  29.578 -0.55 79.00           O  
ATOM   3376  HH  TYR A 697      53.811  55.475  29.069  0.39 92.00           H  
ATOM   3377  CE2 TYR A 697      55.583  54.624  30.827 -0.23 41.00           C  
ATOM   3379  CD2 TYR A 697      56.180  54.278  31.989 -0.19  6.00           C  
ATOM   3381  C   TYR A 697      58.819  55.642  34.502  0.59 73.00           C  
ATOM   3382  O   TYR A 697      58.814  56.452  35.450 -0.56 79.00           O  
ATOM   3383  N   SER A 698      59.447  55.823  33.359 -0.41 57.00           N  
ATOM   3384  H   SER A 698      59.426  55.170  32.589  0.27 19.00           H  
ATOM   3385  CA  SER A 698      60.159  57.014  32.945 -0.02 49.00           C  
ATOM   3387  CB  SER A 698      59.132  58.114  32.603  0.21 17.00           C  
ATOM   3390  OG  SER A 698      59.779  59.140  31.839 -0.65 46.00           O  
ATOM   3391  HG  SER A 698      59.233  59.264  31.059  0.42 75.00           H  
ATOM   3392  C   SER A 698      61.223  57.559  33.987  0.59 73.00           C  
ATOM   3393  O   SER A 698      61.510  58.750  34.167 -0.56 79.00           O  
ATOM   3394  N   GLY A 699      61.865  56.575  34.706 -0.41 57.00           N  
ATOM   3395  H   GLY A 699      61.646  55.631  34.423  0.27 19.00           H  
ATOM   3396  CA  GLY A 699      62.933  56.732  35.706 -0.02 52.00           C  
ATOM   3399  C   GLY A 699      62.537  57.173  37.142  0.59 73.00           C  
ATOM   3400  O   GLY A 699      63.406  57.450  37.957 -0.56 79.00           O  
ATOM   3401  N   LYS A 700      61.256  57.307  37.437 -0.34 79.00           N  
ATOM   3402  H   LYS A 700      60.533  57.077  36.770  0.27 47.00           H  
ATOM   3403  CA  LYS A 700      60.721  57.852  38.707 -0.24  0.00           C  
ATOM   3405  CB  LYS A 700      60.318  59.279  38.337 -0.00 94.00           C  
ATOM   3408  CG  LYS A 700      59.064  59.439  37.465  0.01 87.00           C  
ATOM   3411  CD  LYS A 700      58.923  60.916  36.956 -0.04 79.00           C  
ATOM   3414  CE  LYS A 700      59.929  61.014  35.799 -0.01 43.00           C  
ATOM   3417  NZ  LYS A 700      60.119  62.432  35.394 -0.38 54.00           N1+
ATOM   3418  HZ1 LYS A 700      60.425  63.014  36.160  0.34  0.00           H  
ATOM   3419  HZ2 LYS A 700      60.833  62.474  34.681  0.34  0.00           H  
ATOM   3420  HZ3 LYS A 700      59.213  62.726  35.058  0.34  0.00           H  
ATOM   3421  C   LYS A 700      59.555  56.982  39.226  0.73 41.00           C  
ATOM   3422  O   LYS A 700      58.934  56.261  38.466 -0.58 94.00           O  
ATOM   3423  N   ARG A 701      59.476  56.956  40.546 -0.34 79.00           N  
ATOM   3424  H   ARG A 701      60.037  57.614  41.068  0.27 47.00           H  
ATOM   3425  CA  ARG A 701      58.535  56.050  41.243 -0.26 37.00           C  
ATOM   3427  CB  ARG A 701      58.933  55.795  42.725 -0.00  7.00           C  
ATOM   3430  CG  ARG A 701      60.333  55.241  42.855  0.03 90.00           C  
ATOM   3433  CD  ARG A 701      60.439  53.829  42.160  0.04 86.00           C  
ATOM   3436  NE  ARG A 701      61.716  53.137  42.468 -0.52 95.00           N  
ATOM   3437  HE  ARG A 701      62.415  53.293  41.757  0.34 56.00           H  
ATOM   3438  CZ  ARG A 701      61.924  52.139  43.349  0.80 76.00           C  
ATOM   3439  NH1 ARG A 701      63.106  51.595  43.379 -0.86 27.00           N1+
ATOM   3440 HH11 ARG A 701      63.834  52.069  42.863  0.44 78.00           H  
ATOM   3441 HH12 ARG A 701      63.268  50.836  44.026  0.44 78.00           H  
ATOM   3442  NH2 ARG A 701      60.953  51.703  44.146 -0.86 27.00           N  
ATOM   3443 HH21 ARG A 701      60.127  52.283  44.187  0.44 78.00           H  
ATOM   3444 HH22 ARG A 701      61.192  51.079  44.903  0.44 78.00           H  
ATOM   3445  C   ARG A 701      57.072  56.537  41.081  0.73 41.00           C  
ATOM   3446  O   ARG A 701      56.794  57.738  40.889 -0.58 94.00           O  
ATOM   3447  N   ASN A 702      56.172  55.594  41.144 -0.41 57.00           N  
ATOM   3448  H   ASN A 702      56.393  54.653  41.436  0.27 19.00           H  
ATOM   3449  CA  ASN A 702      54.692  55.890  41.268  0.01 43.00           C  
ATOM   3451  CB  ASN A 702      54.077  55.898  39.844 -0.20 41.00           C  
ATOM   3454  CG  ASN A 702      54.197  54.556  39.196  0.71 30.00           C  
ATOM   3455  OD1 ASN A 702      53.517  53.591  39.512 -0.59 31.00           O  
ATOM   3456  ND2 ASN A 702      55.051  54.411  38.224 -0.91 91.00           N  
ATOM   3457 HD21 ASN A 702      55.068  53.543  37.707  0.41 96.00           H  
ATOM   3458 HD22 ASN A 702      55.509  55.205  37.798  0.41 96.00           H  
ATOM   3459  C   ASN A 702      54.103  54.792  42.211  0.59 73.00           C  
ATOM   3460  O   ASN A 702      54.658  53.786  42.489 -0.56 79.00           O  
ATOM   3461  N   GLY A 703      52.817  54.981  42.577 -0.41 57.00           N  
ATOM   3462  H   GLY A 703      52.364  55.874  42.445  0.27 19.00           H  
ATOM   3463  CA  GLY A 703      52.106  54.122  43.528 -0.02 52.00           C  
ATOM   3466  C   GLY A 703      51.949  52.703  43.017  0.59 73.00           C  
ATOM   3467  O   GLY A 703      51.388  52.422  41.921 -0.56 79.00           O  
ATOM   3468  N   ALA A 704      52.437  51.699  43.810 -0.41 57.00           N  
ATOM   3469  H   ALA A 704      52.956  51.992  44.625  0.27 19.00           H  
ATOM   3470  CA  ALA A 704      52.356  50.250  43.573  0.03 37.00           C  
ATOM   3472  CB  ALA A 704      53.392  49.570  44.568 -0.18 25.00           C  
ATOM   3476  C   ALA A 704      50.930  49.708  43.629  0.59 73.00           C  
ATOM   3477  O   ALA A 704      50.629  48.905  44.579 -0.56 79.00           O  
ATOM   3478  N   SER A 705      50.056  50.167  42.755 -0.41 57.00           N  
ATOM   3479  H   SER A 705      50.435  50.862  42.128  0.27 19.00           H  
ATOM   3480  CA  SER A 705      48.707  49.755  42.543 -0.02 49.00           C  
ATOM   3482  CB  SER A 705      47.703  50.204  43.597  0.21 17.00           C  
ATOM   3485  OG  SER A 705      46.456  49.635  43.429 -0.65 46.00           O  
ATOM   3486  HG  SER A 705      46.592  48.698  43.269  0.42 75.00           H  
ATOM   3487  C   SER A 705      48.213  50.011  41.116  0.59 73.00           C  
ATOM   3488  O   SER A 705      48.299  51.089  40.570 -0.56 79.00           O  
ATOM   3489  N   ASP A 706      47.522  49.004  40.541 -0.51 63.00           N  
ATOM   3490  H   ASP A 706      47.628  48.106  40.992  0.29 36.00           H  
ATOM   3491  CA  ASP A 706      46.979  48.927  39.145  0.03 81.00           C  
ATOM   3493  CB  ASP A 706      48.117  48.525  38.148 -0.03  3.00           C  
ATOM   3496  CG  ASP A 706      48.656  47.122  38.384  0.79 94.00           C  
ATOM   3497  OD1 ASP A 706      49.391  46.578  37.562 -0.80 14.00           O  
ATOM   3498  OD2 ASP A 706      48.564  46.539  39.508 -0.80 14.00           O1-
ATOM   3499  C   ASP A 706      45.876  47.900  38.907  0.53 66.00           C  
ATOM   3500  O   ASP A 706      45.579  47.549  37.782 -0.58 19.00           O  
ATOM   3501  N   ASP A 707      45.384  47.375  40.053 -0.51 63.00           N  
ATOM   3502  H   ASP A 707      45.675  47.891  40.871  0.29 36.00           H  
ATOM   3503  CA  ASP A 707      45.082  45.977  40.275  0.03 81.00           C  
ATOM   3505  CB  ASP A 707      45.102  45.703  41.817 -0.03  3.00           C  
ATOM   3508  CG  ASP A 707      46.595  46.025  42.295  0.79 94.00           C  
ATOM   3509  OD1 ASP A 707      47.555  45.371  41.849 -0.80 14.00           O  
ATOM   3510  OD2 ASP A 707      46.870  47.004  43.005 -0.80 14.00           O1-
ATOM   3511  C   ASP A 707      43.780  45.560  39.629  0.53 66.00           C  
ATOM   3512  O   ASP A 707      43.698  44.503  38.999 -0.58 19.00           O  
ATOM   3513  N   LEU A 708      42.679  46.364  39.633 -0.41 57.00           N  
ATOM   3514  H   LEU A 708      42.576  47.220  40.158  0.27 19.00           H  
ATOM   3515  CA  LEU A 708      41.571  46.184  38.704 -0.05 18.00           C  
ATOM   3517  CB  LEU A 708      40.269  46.709  39.257 -0.11  2.00           C  
ATOM   3520  CG  LEU A 708      39.824  46.545  40.696  0.35 31.00           C  
ATOM   3522  CD1 LEU A 708      38.462  47.284  40.762 -0.41 21.00           C  
ATOM   3526  CD2 LEU A 708      39.402  45.097  41.153 -0.41 21.00           C  
ATOM   3530  C   LEU A 708      41.811  46.671  37.228  0.59 73.00           C  
ATOM   3531  O   LEU A 708      41.257  46.078  36.273 -0.56 79.00           O  
ATOM   3532  N   MET A 709      42.572  47.731  37.037 -0.41 57.00           N  
ATOM   3533  H   MET A 709      42.863  48.203  37.881  0.27 19.00           H  
ATOM   3534  CA  MET A 709      42.847  48.346  35.749 -0.02 37.00           C  
ATOM   3536  CB  MET A 709      43.626  49.672  35.930  0.03 42.00           C  
ATOM   3539  CG  MET A 709      44.096  50.256  34.567  0.00 18.00           C  
ATOM   3542  SD  MET A 709      45.137  51.747  34.894 -0.27 37.00           S  
ATOM   3543  CE  MET A 709      46.754  50.964  35.273 -0.05 36.00           C  
ATOM   3547  C   MET A 709      43.507  47.312  34.757  0.59 73.00           C  
ATOM   3548  O   MET A 709      42.953  47.066  33.681 -0.56 79.00           O  
ATOM   3549  N   VAL A 710      44.621  46.639  35.080 -0.41 57.00           N  
ATOM   3550  H   VAL A 710      45.006  46.886  35.980  0.27 19.00           H  
ATOM   3551  CA  VAL A 710      45.273  45.606  34.370 -0.08 75.00           C  
ATOM   3553  CB  VAL A 710      46.781  45.386  34.839  0.29 85.00           C  
ATOM   3555  CG1 VAL A 710      46.930  44.655  36.194 -0.31 92.00           C  
ATOM   3559  CG2 VAL A 710      47.577  44.635  33.776 -0.31 92.00           C  
ATOM   3563  C   VAL A 710      44.429  44.374  34.283  0.59 73.00           C  
ATOM   3564  O   VAL A 710      44.320  43.728  33.235 -0.56 79.00           O  
ATOM   3565  N   ALA A 711      43.754  43.970  35.379 -0.41 57.00           N  
ATOM   3566  H   ALA A 711      43.949  44.357  36.291  0.27 19.00           H  
ATOM   3567  CA  ALA A 711      42.936  42.719  35.343  0.03 37.00           C  
ATOM   3569  CB  ALA A 711      42.317  42.333  36.769 -0.18 25.00           C  
ATOM   3573  C   ALA A 711      41.675  42.840  34.368  0.59 73.00           C  
ATOM   3574  O   ALA A 711      41.400  41.960  33.547 -0.56 79.00           O  
ATOM   3575  N   VAL A 712      40.962  43.993  34.495 -0.41 57.00           N  
ATOM   3576  H   VAL A 712      41.297  44.711  35.122  0.27 19.00           H  
ATOM   3577  CA  VAL A 712      39.833  44.330  33.608 -0.08 75.00           C  
ATOM   3579  CB  VAL A 712      39.118  45.607  34.004  0.29 85.00           C  
ATOM   3581  CG1 VAL A 712      38.259  46.185  32.808 -0.31 92.00           C  
ATOM   3585  CG2 VAL A 712      38.279  45.314  35.277 -0.31 92.00           C  
ATOM   3589  C   VAL A 712      40.309  44.455  32.142  0.59 73.00           C  
ATOM   3590  O   VAL A 712      39.736  43.725  31.302 -0.56 79.00           O  
ATOM   3591  N   ILE A 713      41.412  45.164  31.828 -0.41 57.00           N  
ATOM   3592  H   ILE A 713      41.833  45.699  32.574  0.27 19.00           H  
ATOM   3593  CA  ILE A 713      41.976  45.353  30.427 -0.05 97.00           C  
ATOM   3595  CB  ILE A 713      43.091  46.461  30.358  0.13  3.00           C  
ATOM   3597  CG2 ILE A 713      43.817  46.424  28.994 -0.32  4.00           C  
ATOM   3601  CG1 ILE A 713      42.379  47.845  30.520 -0.04 30.00           C  
ATOM   3604  CD1 ILE A 713      43.334  49.024  30.873 -0.06 60.00           C  
ATOM   3608  C   ILE A 713      42.419  44.040  29.808  0.59 73.00           C  
ATOM   3609  O   ILE A 713      42.046  43.758  28.650 -0.56 79.00           O  
ATOM   3610  N   MET A 714      43.330  43.308  30.456 -0.41 57.00           N  
ATOM   3611  H   MET A 714      43.764  43.653  31.300  0.27 19.00           H  
ATOM   3612  CA  MET A 714      43.759  42.023  29.939 -0.02 37.00           C  
ATOM   3614  CB  MET A 714      44.977  41.471  30.692  0.03 42.00           C  
ATOM   3617  CG  MET A 714      46.200  42.418  30.702  0.00 18.00           C  
ATOM   3620  SD  MET A 714      46.742  43.270  29.246 -0.27 37.00           S  
ATOM   3621  CE  MET A 714      47.413  41.887  28.176 -0.05 36.00           C  
ATOM   3625  C   MET A 714      42.655  40.954  29.890  0.59 73.00           C  
ATOM   3626  O   MET A 714      42.787  40.049  29.108 -0.56 79.00           O  
ATOM   3627  N   ALA A 715      41.452  41.029  30.578 -0.41 57.00           N  
ATOM   3628  H   ALA A 715      41.258  41.802  31.199  0.27 19.00           H  
ATOM   3629  CA  ALA A 715      40.380  40.005  30.553  0.03 37.00           C  
ATOM   3631  CB  ALA A 715      39.627  40.079  31.895 -0.18 25.00           C  
ATOM   3635  C   ALA A 715      39.505  40.304  29.356  0.59 73.00           C  
ATOM   3636  O   ALA A 715      39.132  39.382  28.556 -0.56 79.00           O  
ATOM   3637  N   ILE A 716      39.101  41.537  29.122 -0.41 57.00           N  
ATOM   3638  H   ILE A 716      39.498  42.224  29.748  0.27 19.00           H  
ATOM   3639  CA  ILE A 716      38.574  41.982  27.753 -0.05 97.00           C  
ATOM   3641  CB  ILE A 716      38.218  43.486  27.622  0.13  3.00           C  
ATOM   3643  CG2 ILE A 716      37.685  43.883  26.208 -0.32  4.00           C  
ATOM   3647  CG1 ILE A 716      37.279  43.989  28.716 -0.04 30.00           C  
ATOM   3650  CD1 ILE A 716      35.847  43.302  28.764 -0.06 60.00           C  
ATOM   3654  C   ILE A 716      39.569  41.573  26.626  0.59 73.00           C  
ATOM   3655  O   ILE A 716      39.146  41.104  25.606 -0.56 79.00           O  
ATOM   3656  N   TYR A 717      40.889  41.542  26.780 -0.41 57.00           N  
ATOM   3657  H   TYR A 717      41.289  42.064  27.546  0.27 19.00           H  
ATOM   3658  CA  TYR A 717      41.819  41.175  25.700 -0.00 14.00           C  
ATOM   3660  CB  TYR A 717      43.203  41.594  26.076 -0.01 52.00           C  
ATOM   3663  CG  TYR A 717      44.303  41.271  25.112 -0.00 11.00           C  
ATOM   3664  CD1 TYR A 717      44.449  42.041  23.976 -0.19  6.00           C  
ATOM   3666  CE1 TYR A 717      45.455  41.725  23.043 -0.23 41.00           C  
ATOM   3668  CZ  TYR A 717      46.388  40.696  23.310  0.32 26.00           C  
ATOM   3669  OH  TYR A 717      47.471  40.489  22.491 -0.55 79.00           O  
ATOM   3670  HH  TYR A 717      48.194  40.141  23.018  0.39 92.00           H  
ATOM   3671  CE2 TYR A 717      46.314  39.972  24.514 -0.23 41.00           C  
ATOM   3673  CD2 TYR A 717      45.252  40.208  25.370 -0.19  6.00           C  
ATOM   3675  C   TYR A 717      41.676  39.611  25.617  0.59 73.00           C  
ATOM   3676  O   TYR A 717      41.535  39.051  24.556 -0.56 79.00           O  
ATOM   3677  N   LEU A 718      41.652  38.883  26.757 -0.41 57.00           N  
ATOM   3678  H   LEU A 718      41.707  39.416  27.613  0.27 19.00           H  
ATOM   3679  CA  LEU A 718      41.450  37.403  26.886 -0.05 18.00           C  
ATOM   3681  CB  LEU A 718      41.572  37.027  28.420 -0.11  2.00           C  
ATOM   3684  CG  LEU A 718      41.604  35.521  28.811  0.35 31.00           C  
ATOM   3686  CD1 LEU A 718      43.007  34.886  28.562 -0.41 21.00           C  
ATOM   3690  CD2 LEU A 718      41.189  35.369  30.284 -0.41 21.00           C  
ATOM   3694  C   LEU A 718      40.154  36.894  26.176  0.59 73.00           C  
ATOM   3695  O   LEU A 718      40.202  35.756  25.651 -0.56 79.00           O  
ATOM   3696  N   ALA A 719      39.058  37.715  26.232 -0.41 57.00           N  
ATOM   3697  H   ALA A 719      39.023  38.458  26.915  0.27 19.00           H  
ATOM   3698  CA  ALA A 719      37.865  37.470  25.516  0.03 37.00           C  
ATOM   3700  CB  ALA A 719      36.718  38.225  26.168 -0.18 25.00           C  
ATOM   3704  C   ALA A 719      37.893  37.820  24.025  0.59 73.00           C  
ATOM   3705  O   ALA A 719      37.138  37.240  23.271 -0.56 79.00           O  
ATOM   3706  N   ALA A 720      38.610  38.830  23.673 -0.41 57.00           N  
ATOM   3707  H   ALA A 720      39.144  39.312  24.382  0.27 19.00           H  
ATOM   3708  CA  ALA A 720      38.582  39.307  22.272  0.03 37.00           C  
ATOM   3710  CB  ALA A 720      39.115  40.805  22.251 -0.18 25.00           C  
ATOM   3714  C   ALA A 720      39.485  38.435  21.381  0.59 73.00           C  
ATOM   3715  O   ALA A 720      39.198  38.181  20.170 -0.56 79.00           O  
ATOM   3716  N   GLN A 721      40.649  37.996  21.919 -0.41 57.00           N  
ATOM   3717  H   GLN A 721      40.831  38.334  22.853  0.27 19.00           H  
ATOM   3718  CA  GLN A 721      41.694  37.291  21.230 -0.00 31.00           C  
ATOM   3720  CB  GLN A 721      43.039  37.542  21.894 -0.00 36.00           C  
ATOM   3723  CG  GLN A 721      43.373  39.097  21.889 -0.06 45.00           C  
ATOM   3726  CD  GLN A 721      43.949  39.590  20.487  0.69 51.00           C  
ATOM   3727  OE1 GLN A 721      44.334  38.839  19.640 -0.60 86.00           O  
ATOM   3728  NE2 GLN A 721      43.663  40.786  19.998 -0.94  7.00           N  
ATOM   3729 HE21 GLN A 721      44.073  40.938  19.087  0.42 51.00           H  
ATOM   3730 HE22 GLN A 721      43.228  41.553  20.492  0.42 51.00           H  
ATOM   3731  C   GLN A 721      41.334  35.812  21.118  0.59 73.00           C  
ATOM   3732  O   GLN A 721      40.814  35.203  22.063 -0.56 79.00           O  
ATOM   3733  N   ALA A 722      41.843  35.212  20.029 -0.41 57.00           N  
ATOM   3734  H   ALA A 722      42.269  35.796  19.324  0.27 19.00           H  
ATOM   3735  CA  ALA A 722      41.826  33.765  19.825  0.03 37.00           C  
ATOM   3737  CB  ALA A 722      40.578  33.431  19.039 -0.18 25.00           C  
ATOM   3741  C   ALA A 722      43.047  33.115  19.180  0.59 73.00           C  
ATOM   3742  O   ALA A 722      43.071  31.905  19.035 -0.56 79.00           O  
ATOM   3743  N   GLY A 723      44.022  33.890  18.650 -0.41 57.00           N  
ATOM   3744  H   GLY A 723      43.908  34.891  18.720  0.27 19.00           H  
ATOM   3745  CA  GLY A 723      45.173  33.335  17.885 -0.02 52.00           C  
ATOM   3748  C   GLY A 723      45.971  32.213  18.545  0.59 73.00           C  
ATOM   3749  O   GLY A 723      45.893  32.124  19.790 -0.56 79.00           O  
ATOM   3750  N   PRO A 724      46.762  31.375  17.910 -0.25 48.00           N  
ATOM   3751  CD  PRO A 724      46.980  31.381  16.437  0.01 92.00           C  
ATOM   3754  CG  PRO A 724      47.622  29.972  16.187  0.01 89.00           C  
ATOM   3757  CB  PRO A 724      48.383  29.664  17.444 -0.00 70.00           C  
ATOM   3760  CA  PRO A 724      47.607  30.363  18.520 -0.02 66.00           C  
ATOM   3762  C   PRO A 724      48.397  30.851  19.804  0.58 96.00           C  
ATOM   3763  O   PRO A 724      48.260  30.217  20.812 -0.57 48.00           O  
ATOM   3764  N   PRO A 725      49.121  32.014  19.849 -0.25 48.00           N  
ATOM   3765  CD  PRO A 725      49.368  32.918  18.701  0.01 92.00           C  
ATOM   3768  CG  PRO A 725      50.636  33.743  19.157  0.01 89.00           C  
ATOM   3771  CB  PRO A 725      50.430  33.909  20.661 -0.00 70.00           C  
ATOM   3774  CA  PRO A 725      49.860  32.491  21.018 -0.02 66.00           C  
ATOM   3776  C   PRO A 725      49.056  32.613  22.323  0.58 96.00           C  
ATOM   3777  O   PRO A 725      49.678  32.471  23.411 -0.57 48.00           O  
ATOM   3778  N   HIE A 726      47.739  32.752  22.148 -0.41 57.00           N  
ATOM   3779  H   HIE A 726      47.474  32.817  21.175  0.27 19.00           H  
ATOM   3780  CA  HIE A 726      46.626  32.840  23.075 -0.05 81.00           C  
ATOM   3782  CB  HIE A 726      45.532  33.838  22.739 -0.00 74.00           C  
ATOM   3785  CG  HIE A 726      46.105  35.109  22.188  0.18 68.00           C  
ATOM   3786  ND1 HIE A 726      46.823  36.140  22.754 -0.54 32.00           N  
ATOM   3787  CE1 HIE A 726      47.215  36.962  21.786  0.16 35.00           C  
ATOM   3789  NE2 HIE A 726      46.814  36.473  20.582 -0.27 95.00           N  
ATOM   3790  HE2 HIE A 726      46.958  36.948  19.703  0.33 39.00           H  
ATOM   3791  CD2 HIE A 726      46.166  35.321  20.850 -0.22  7.00           C  
ATOM   3793  C   HIE A 726      45.906  31.475  23.366  0.59 73.00           C  
ATOM   3794  O   HIE A 726      45.106  31.528  24.330 -0.56 79.00           O  
ATOM   3795  N   THR A 727      46.069  30.361  22.635 -0.41 57.00           N  
ATOM   3796  H   THR A 727      46.603  30.465  21.784  0.27 19.00           H  
ATOM   3797  CA  THR A 727      45.294  29.072  22.813 -0.03 89.00           C  
ATOM   3799  CB  THR A 727      44.251  28.896  21.697  0.36 54.00           C  
ATOM   3801  CG2 THR A 727      43.013  29.784  21.889 -0.24 38.00           C  
ATOM   3805  OG1 THR A 727      44.794  29.208  20.413 -0.67 61.00           O  
ATOM   3806  HG1 THR A 727      44.941  30.156  20.397  0.41  2.00           H  
ATOM   3807  C   THR A 727      46.073  27.779  22.909  0.59 73.00           C  
ATOM   3808  O   THR A 727      45.415  26.789  23.241 -0.56 79.00           O  
ATOM   3809  N   PHE A 728      47.389  27.758  22.732 -0.41 57.00           N  
ATOM   3810  H   PHE A 728      47.820  28.600  22.378  0.27 19.00           H  
ATOM   3811  CA  PHE A 728      48.195  26.574  22.901 -0.00 24.00           C  
ATOM   3813  CB  PHE A 728      49.504  26.731  22.050 -0.03 43.00           C  
ATOM   3816  CG  PHE A 728      50.333  28.037  22.357  0.01 18.00           C  
ATOM   3817  CD1 PHE A 728      50.624  28.518  23.693 -0.12 56.00           C  
ATOM   3819  CE1 PHE A 728      51.505  29.595  23.919 -0.17  4.00           C  
ATOM   3821  CZ  PHE A 728      52.156  30.170  22.801 -0.10 72.00           C  
ATOM   3823  CE2 PHE A 728      51.971  29.573  21.495 -0.17  4.00           C  
ATOM   3825  CD2 PHE A 728      51.008  28.588  21.280 -0.12 56.00           C  
ATOM   3827  C   PHE A 728      48.442  26.119  24.366  0.59 73.00           C  
ATOM   3828  O   PHE A 728      48.193  26.818  25.287 -0.56 79.00           O  
ATOM   3829  N   ALA A 729      48.799  24.829  24.542 -0.41 57.00           N  
ATOM   3830  H   ALA A 729      49.091  24.216  23.795  0.27 19.00           H  
ATOM   3831  CA  ALA A 729      48.790  24.113  25.841  0.03 37.00           C  
ATOM   3833  CB  ALA A 729      47.380  23.629  26.151 -0.18 25.00           C  
ATOM   3837  C   ALA A 729      49.832  22.943  25.988  0.59 73.00           C  
ATOM   3838  O   ALA A 729      50.335  22.516  24.967 -0.56 79.00           O  
ATOM   3839  N   PRO A 730      50.225  22.535  27.177 -0.28  2.00           N  
ATOM   3840  CD  PRO A 730      49.868  23.055  28.436  0.04 34.00           C  
ATOM   3843  CG  PRO A 730      50.983  22.705  29.375  0.04 66.00           C  
ATOM   3846  CB  PRO A 730      51.364  21.343  28.823 -0.05 43.00           C  
ATOM   3849  CA  PRO A 730      51.112  21.409  27.321 -0.13 36.00           C  
ATOM   3851  C   PRO A 730      50.562  20.097  26.792  0.66 31.00           C  
ATOM   3852  O   PRO A 730      51.370  19.263  26.402 -0.76 97.00           O  
ATOM   3853  OXT PRO A 730      49.356  19.799  27.059 -0.76 97.00           O1-
TER                   
HETATM 3854 MN    MN A 256      51.065  42.594  38.006  2.00  0.00          MN  
TER
HETATM 3855 MN    MN A 257      48.954  44.853  40.558  2.00  0.00          MN  
TER
HETATM 3856  O1  LN7 A 258      50.384  45.940  41.511 -0.64 73.00           O  
HETATM 3857  C1  LN7 A 258      51.579  45.727  41.244  0.49 23.00           C  
HETATM 3858  C3  LN7 A 258      52.661  46.437  41.762 -0.49 13.00           C  
HETATM 3859  C5  LN7 A 258      53.984  46.392  41.467 -0.04 49.00           C  
HETATM 3860  N   LN7 A 258      54.301  45.345  40.594  0.16 34.00           N  
HETATM 3863  C9  LN7 A 258      51.916  44.659  40.164  0.33 11.00           C  
HETATM 3864  O   LN7 A 258      51.025  44.087  39.561 -0.64 31.00           O  
HETATM 3865  C7  LN7 A 258      53.424  44.563  39.877 -0.37 55.00           C  
HETATM 3866  C11 LN7 A 258      53.881  43.841  38.755  0.68 53.00           C  
HETATM 3867  O2  LN7 A 258      53.131  43.101  38.124 -0.60 86.00           O  
HETATM 3868  N2  LN7 A 258      55.256  43.956  38.430 -0.39 84.00           N  
HETATM 3869  C18 LN7 A 258      55.790  43.585  37.083 -0.05 74.00           C  
HETATM 3872  C17 LN7 A 258      56.139  44.843  36.275  0.12 15.00           C  
HETATM 3875  O3  LN7 A 258      56.929  45.818  36.973 -0.40 80.00           O  
HETATM 3876  C15 LN7 A 258      56.405  46.238  38.276  0.00 25.00           C  
HETATM 3879  C13 LN7 A 258      56.160  44.916  39.077  0.26 23.00           C  
HETATM 3881  N1  LN7 A 258      55.664  45.064  40.489 -0.53 53.00           N  
HETATM 3882  C19 LN7 A 258      56.155  44.052  41.475 -0.06 14.00           C  
HETATM 3885  C   LN7 A 258      56.745  44.796  42.670  0.05 81.00           C  
HETATM 3886  C10 LN7 A 258      55.865  45.238  43.635 -0.14 25.00           C  
HETATM 3887  C8  LN7 A 258      56.371  45.794  44.806 -0.15 26.00           C  
HETATM 3890  C2  LN7 A 258      58.128  44.906  42.875 -0.16 12.00           C  
HETATM 3892  C4  LN7 A 258      58.643  45.421  44.097 -0.16 48.00           C  
HETATM 3894  C6  LN7 A 258      57.746  45.921  45.084  0.05 39.00           C  
HETATM 3895  C12 LN7 A 258      58.287  46.407  46.431  0.06 19.00           C  
HETATM 3896  C22 LN7 A 258      59.559  46.049  46.886 -0.15 31.00           C  
HETATM 3898  C21 LN7 A 258      60.209  46.553  48.025 -0.12 75.00           C  
HETATM 3900  C20 LN7 A 258      59.420  47.272  48.900 -0.12 75.00           C  
HETATM 3902  C16 LN7 A 258      58.076  47.603  48.651 -0.12 17.00           C  
HETATM 3904  C14 LN7 A 258      57.558  47.142  47.412 -0.15 26.00           C  
TER
HETATM 3906  O   WAT S 378      58.763  42.756  39.156 -0.83 40.00           O  
HETATM 3907  H1  WAT S 378      59.154  43.593  39.406  0.41 70.00           H  
HETATM 3908  H2  WAT S 378      59.468  42.119  39.269  0.41 70.00           H  
HETATM 3909  O   WAT S 379      61.449  45.317  50.585 -0.83 40.00           O  
HETATM 3910  H1  WAT S 379      60.585  44.905  50.586  0.41 70.00           H  
HETATM 3911  H2  WAT S 379      61.979  44.764  51.159  0.41 70.00           H  
HETATM 3912  O   WAT S 380      59.501  45.242  39.608 -0.83 40.00           O  
HETATM 3913  H1  WAT S 380      60.314  45.500  40.042  0.41 70.00           H  
HETATM 3914  H2  WAT S 380      59.377  45.897  38.921  0.41 70.00           H  
HETATM 3915  O   WAT S 381      57.791  44.485  33.057 -0.83 40.00           O  
HETATM 3916  H1  WAT S 381      57.777  45.065  33.818  0.41 70.00           H  
HETATM 3917  H2  WAT S 381      58.682  44.134  33.040  0.41 70.00           H  
HETATM 3918  O   WAT S 382      58.995  42.755  35.892 -0.83 40.00           O  
HETATM 3919  H1  WAT S 382      59.388  43.627  35.854  0.41 70.00           H  
HETATM 3920  H2  WAT S 382      58.847  42.600  36.825  0.41 70.00           H  
HETATM 3921  O   WAT S 383      57.987  46.968  34.684 -0.83 40.00           O  
HETATM 3922  H1  WAT S 383      57.590  46.822  35.543  0.41 70.00           H  
HETATM 3923  H2  WAT S 383      58.282  47.878  34.708  0.41 70.00           H  
HETATM 3924  O   WAT S 384      63.685  45.077  47.966 -0.83 40.00           O  
HETATM 3925  H1  WAT S 384      63.734  44.540  48.757  0.41 70.00           H  
HETATM 3926  H2  WAT S 384      63.608  45.975  48.291  0.41 70.00           H  
HETATM 3927  O   WAT S 385      59.717  47.360  37.556 -0.83 40.00           O  
HETATM 3928  H1  WAT S 385      60.098  47.761  38.338  0.41 70.00           H  
HETATM 3929  H2  WAT S 385      58.987  47.935  37.325  0.41 70.00           H  
HETATM 3930  O   WAT S 386      49.378  43.346  42.023 -0.83 40.00           O  
HETATM 3931  H1  WAT S 386      49.504  42.398  41.973  0.41 70.00           H  
HETATM 3932  H2  WAT S 386      48.869  43.478  42.823  0.41 70.00           H  
HETATM 3933  O   WAT S 387      51.514  41.286  39.671 -0.83 40.00           O  
HETATM 3934  H1  WAT S 387      52.452  41.176  39.827  0.41 70.00           H  
HETATM 3935  H2  WAT S 387      51.105  41.064  40.508  0.41 70.00           H  
HETATM 3936  O   WAT S 388      52.719  42.577  42.456 -0.83 40.00           O  
HETATM 3937  H1  WAT S 388      53.318  42.439  41.722  0.41 70.00           H  
HETATM 3938  H2  WAT S 388      52.135  41.819  42.435  0.41 70.00           H  
HETATM 3939  O   WAT S 389      50.805  44.274  36.682 -0.83 40.00           O  
HETATM 3940  H1  WAT S 389      50.531  45.126  37.020  0.41 70.00           H  
HETATM 3941  H2  WAT S 389      51.332  44.480  35.910  0.41 70.00           H  
HETATM 3942  O   WAT S 390      62.277  47.939  51.434 -0.83 40.00           O  
HETATM 3943  H1  WAT S 390      61.881  47.229  50.929  0.41 70.00           H  
HETATM 3944  H2  WAT S 390      62.736  47.499  52.149  0.41 70.00           H  
HETATM 3945  O   WAT S 391      62.195  44.335  42.914 -0.83 40.00           O  
HETATM 3946  H1  WAT S 391      62.007  43.417  42.716  0.41 70.00           H  
HETATM 3947  H2  WAT S 391      62.157  44.387  43.869  0.41 70.00           H  
HETATM 3948  O   WAT S 392      60.123  49.596  52.036 -0.83 40.00           O  
HETATM 3949  H1  WAT S 392      60.656  48.815  51.884  0.41 70.00           H  
HETATM 3950  H2  WAT S 392      59.582  49.373  52.794  0.41 70.00           H  
HETATM 3951  O   WAT S 393      62.781  43.973  45.647 -0.83 40.00           O  
HETATM 3952  H1  WAT S 393      63.101  44.492  46.385  0.41 70.00           H  
HETATM 3953  H2  WAT S 393      62.479  43.156  46.042  0.41 70.00           H  
HETATM 3954  O   WAT S 394      54.003  41.031  40.446 -0.83 40.00           O  
HETATM 3955  H1  WAT S 394      53.964  40.163  40.846  0.41 70.00           H  
HETATM 3956  H2  WAT S 394      54.891  41.094  40.095  0.41 70.00           H  
HETATM 3957  O   WAT S 395      52.285  45.730  35.038 -0.83 40.00           O  
HETATM 3958  H1  WAT S 395      51.795  46.526  35.249  0.41 70.00           H  
HETATM 3959  H2  WAT S 395      52.980  46.025  34.450  0.41 70.00           H  
HETATM 3960  O   WAT S 396      57.723  49.115  36.648 -0.83 40.00           O  
HETATM 3961  H1  WAT S 396      57.555  49.915  36.150  0.41 70.00           H  
HETATM 3962  H2  WAT S 396      56.925  48.979  37.159  0.41 70.00           H  
HETATM 3963  O   WAT S 397      57.111  50.330  46.192 -0.83 40.00           O  
HETATM 3964  H1  WAT S 397      56.996  51.046  45.567  0.41 70.00           H  
HETATM 3965  H2  WAT S 397      56.543  50.560  46.927  0.41 70.00           H  
HETATM 3966  O   WAT S 398      64.096  47.777  48.789 -0.83 40.00           O  
HETATM 3967  H1  WAT S 398      63.254  48.099  49.112  0.41 70.00           H  
HETATM 3968  H2  WAT S 398      64.724  48.028  49.467  0.41 70.00           H  
HETATM 3969  O   WAT S 399      60.080  45.170  36.106 -0.83 40.00           O  
HETATM 3970  H1  WAT S 399      59.723  45.959  36.514  0.41 70.00           H  
HETATM 3971  H2  WAT S 399      60.778  44.890  36.698  0.41 70.00           H  
HETATM 3972  O   WAT S 400      56.357  46.260  51.969 -0.83 40.00           O  
HETATM 3973  H1  WAT S 400      56.891  46.486  52.731  0.41 70.00           H  
HETATM 3974  H2  WAT S 400      55.582  46.816  52.046  0.41 70.00           H  
HETATM 3975  O   WAT S 401      58.521  44.465  50.817 -0.83 40.00           O  
HETATM 3976  H1  WAT S 401      57.786  45.077  50.815  0.41 70.00           H  
HETATM 3977  H2  WAT S 401      58.383  43.926  51.597  0.41 70.00           H  
HETATM 3978  O   WAT S 402      59.805  43.011  48.875 -0.83 40.00           O  
HETATM 3979  H1  WAT S 402      59.477  43.764  49.366  0.41 70.00           H  
HETATM 3980  H2  WAT S 402      59.957  43.348  47.992  0.41 70.00           H  
HETATM 3981  O   WAT S 403      54.003  47.076  33.026 -0.83 40.00           O  
HETATM 3982  H1  WAT S 403      54.202  46.506  32.284  0.41 70.00           H  
HETATM 3983  H2  WAT S 403      54.265  47.949  32.735  0.41 70.00           H  
HETATM 3984  O   WAT S 404      61.798  46.124  40.824 -0.83 40.00           O  
HETATM 3985  H1  WAT S 404      61.780  45.648  41.655  0.41 70.00           H  
HETATM 3986  H2  WAT S 404      62.726  46.167  40.593  0.41 70.00           H  
HETATM 3987  O   WAT S 405      55.209  50.817  48.025 -0.83 40.00           O  
HETATM 3988  H1  WAT S 405      55.495  51.163  48.871  0.41 70.00           H  
HETATM 3989  H2  WAT S 405      54.696  50.039  48.245  0.41 70.00           H  
HETATM 3990  O   WAT S 406      60.142  50.503  46.922 -0.83 40.00           O  
HETATM 3991  H1  WAT S 406      59.276  50.907  46.966  0.41 70.00           H  
HETATM 3992  H2  WAT S 406      60.743  51.193  47.202  0.41 70.00           H  
HETATM 3993  O   WAT S 407      53.566  48.781  49.435 -0.83 40.00           O  
HETATM 3994  H1  WAT S 407      53.491  48.146  48.722  0.41 70.00           H  
HETATM 3995  H2  WAT S 407      52.723  49.235  49.441  0.41 70.00           H  
HETATM 3996  O   WAT S 408      60.653  48.334  40.009 -0.83 40.00           O  
HETATM 3997  H1  WAT S 408      61.062  47.488  40.191  0.41 70.00           H  
HETATM 3998  H2  WAT S 408      61.378  48.959  40.024  0.41 70.00           H  
HETATM 3999  O   WAT S 409      54.248  47.722  51.802 -0.83 40.00           O  
HETATM 4000  H1  WAT S 409      53.550  47.070  51.749  0.41 70.00           H  
HETATM 4001  H2  WAT S 409      54.129  48.265  51.022  0.41 70.00           H  
HETATM 4002  O   WAT S 410      48.602  47.180  45.222 -0.83 40.00           O  
HETATM 4003  H1  WAT S 410      48.234  46.934  44.374  0.41 70.00           H  
HETATM 4004  H2  WAT S 410      49.420  47.629  45.007  0.41 70.00           H  
HETATM 4005  O   WAT S 411      61.009  51.729  50.648 -0.83 40.00           O  
HETATM 4006  H1  WAT S 411      61.417  51.346  49.871  0.41 70.00           H  
HETATM 4007  H2  WAT S 411      60.554  50.997  51.065  0.41 70.00           H  
HETATM 4008  O   WAT S 412      56.417  43.878  30.924 -0.83 40.00           O  
HETATM 4009  H1  WAT S 412      56.860  44.123  31.736  0.41 70.00           H  
HETATM 4010  H2  WAT S 412      56.891  43.105  30.617  0.41 70.00           H  
HETATM 4011  O   WAT S 413      56.993  47.126  31.601 -0.83 40.00           O  
HETATM 4012  H1  WAT S 413      56.905  46.722  32.463  0.41 70.00           H  
HETATM 4013  H2  WAT S 413      56.498  47.943  31.667  0.41 70.00           H  
HETATM 4014  O   WAT S 414      55.450  52.079  50.442 -0.83 40.00           O  
HETATM 4015  H1  WAT S 414      54.543  52.044  50.745  0.41 70.00           H  
HETATM 4016  H2  WAT S 414      55.890  52.651  51.071  0.41 70.00           H  
HETATM 4017  O   WAT S 415      64.267  43.221  49.881 -0.83 40.00           O  
HETATM 4018  H1  WAT S 415      63.462  43.333  50.386  0.41 70.00           H  
HETATM 4019  H2  WAT S 415      64.960  43.540  50.459  0.41 70.00           H  
HETATM 4020  O   WAT S 416      53.969  38.509  38.727 -0.83 40.00           O  
HETATM 4021  H1  WAT S 416      53.686  38.660  39.629  0.41 70.00           H  
HETATM 4022  H2  WAT S 416      53.250  38.845  38.192  0.41 70.00           H  
HETATM 4023  O   WAT S 417      62.721  41.736  41.763 -0.83 40.00           O  
HETATM 4024  H1  WAT S 417      62.950  41.518  42.666  0.41 70.00           H  
HETATM 4025  H2  WAT S 417      63.563  41.826  41.317  0.41 70.00           H  
HETATM 4026  O   WAT S 418      62.670  41.334  46.828 -0.83 40.00           O  
HETATM 4027  H1  WAT S 418      63.040  41.078  47.673  0.41 70.00           H  
HETATM 4028  H2  WAT S 418      62.147  40.579  46.557  0.41 70.00           H  
HETATM 4029  O   WAT S 419      59.826  40.473  34.467 -0.83 40.00           O  
HETATM 4030  H1  WAT S 419      59.442  41.284  34.799  0.41 70.00           H  
HETATM 4031  H2  WAT S 419      59.418  39.783  34.990  0.41 70.00           H  
HETATM 4032  O   WAT S 420      64.380  45.940  42.817 -0.83 40.00           O  
HETATM 4033  H1  WAT S 420      64.599  45.953  41.885  0.41 70.00           H  
HETATM 4034  H2  WAT S 420      63.668  45.304  42.887  0.41 70.00           H  
HETATM 4035  O   WAT S 421      62.987  51.248  48.655 -0.83 40.00           O  
HETATM 4036  H1  WAT S 421      62.795  51.841  47.928  0.41 70.00           H  
HETATM 4037  H2  WAT S 421      63.829  51.552  48.996  0.41 70.00           H  
HETATM 4038  O   WAT S 422      58.795  48.917  54.449 -0.83 40.00           O  
HETATM 4039  H1  WAT S 422      57.973  48.482  54.677  0.41 70.00           H  
HETATM 4040  H2  WAT S 422      59.420  48.202  54.334  0.41 70.00           H  
HETATM 4041  O   WAT S 423      61.072  40.811  39.614 -0.83 40.00           O  
HETATM 4042  H1  WAT S 423      61.850  40.738  39.062  0.41 70.00           H  
HETATM 4043  H2  WAT S 423      61.396  41.169  40.440  0.41 70.00           H  
HETATM 4044  O   WAT S 424      62.447  43.455  52.251 -0.83 40.00           O  
HETATM 4045  H1  WAT S 424      61.664  43.041  52.614  0.41 70.00           H  
HETATM 4046  H2  WAT S 424      63.164  43.126  52.793  0.41 70.00           H  
HETATM 4047  O   WAT S 425      63.410  50.255  45.955 -0.83 40.00           O  
HETATM 4048  H1  WAT S 425      64.221  49.754  46.043  0.41 70.00           H  
HETATM 4049  H2  WAT S 425      63.134  50.425  46.855  0.41 70.00           H  
HETATM 4050  O   WAT S 426      50.809  47.912  35.623 -0.83 40.00           O  
HETATM 4051  H1  WAT S 426      50.433  47.400  36.338  0.41 70.00           H  
HETATM 4052  H2  WAT S 426      50.280  48.709  35.594  0.41 70.00           H  
HETATM 4053  O   WAT S 427      63.541  48.631  43.518 -0.83 40.00           O  
HETATM 4054  H1  WAT S 427      63.989  47.786  43.462  0.41 70.00           H  
HETATM 4055  H2  WAT S 427      64.245  49.278  43.478  0.41 70.00           H  
END
