# Supplementary material for: Discovery of a Baloxavir‐Inspired Endonuclease Inhibitor That Prevents Herpes Simplex Virus 1 Replication in Cell Culture and In Vivo
Source: Adv Sci (Weinh). 2025 Sep 15;12(42):e08006. doi: 10.1002/advs.202508006 (PMC12622528; doi:10.1002/advs.202508006)
Supplement: Supplementary file 2 — Supporting Information [file ADVS-12-e08006-s002.zip › S2_pUL15C-dsDNA_Fig2B.pdb]

TITLE     STRUCTURAL MODEL OF A PUTATIVE, ENERGY-REFINED COMPLEX BETWEEN
TITLE    2 HERPERVIRUS 1 pUL15C AND A DOUBLE-STRANDED DNA MOLECULE 
EXPDTA    THEORETICAL MODEL
REMARK    PROTEIN ENDS HAVE BEEN CAPPED WITH ACE AND NME RESIDUES
REMARK    AMBER FORCE FIELD (UCSF)
ATOM   1175  C   ACE   476      40.920  55.447  58.876  0.59 72.00           C  
ATOM   1176  O   ACE   476      40.204  55.992  59.638 -0.56 79.00           O  
ATOM   1177  CH3 ACE   476      40.970  53.988  59.001 -0.36 62.00           C  
ATOM   1178  N   VAL   477      41.722  56.027  57.957 -0.41 57.00           N  
ATOM   1179  CA  VAL   477      41.851  57.525  57.762 -0.08 75.00           C  
ATOM   1180  C   VAL   477      40.524  58.170  57.422  0.59 73.00           C  
ATOM   1181  O   VAL   477      40.401  59.358  57.581 -0.56 79.00           O  
ATOM   1182  CB  VAL   477      42.929  57.894  56.750  0.29 85.00           C  
ATOM   1183  CG1 VAL   477      42.728  57.260  55.340 -0.31 92.00           C  
ATOM   1184  CG2 VAL   477      43.107  59.349  56.494 -0.31 92.00           C  
ATOM   1185  H   VAL   477      42.226  55.447  57.301  0.27 19.00           H  
ATOM   1186  N   LEU   478      39.572  57.397  56.933 -0.41 57.00           N  
ATOM   1187  CA  LEU   478      38.200  57.813  56.531 -0.05 18.00           C  
ATOM   1188  C   LEU   478      37.284  57.588  57.689  0.59 73.00           C  
ATOM   1189  O   LEU   478      37.041  56.480  58.113 -0.56 79.00           O  
ATOM   1190  CB  LEU   478      37.852  57.124  55.197 -0.11  2.00           C  
ATOM   1191  CG  LEU   478      38.826  57.411  54.046  0.35 31.00           C  
ATOM   1192  CD1 LEU   478      38.505  56.516  52.795 -0.41 21.00           C  
ATOM   1193  CD2 LEU   478      38.510  58.777  53.530 -0.41 21.00           C  
ATOM   1194  H   LEU   478      39.883  56.437  56.984  0.27 19.00           H  
ATOM   1195  N   THR   479      36.792  58.680  58.332 -0.41 57.00           N  
ATOM   1196  CA  THR   479      36.015  58.637  59.581 -0.03 89.00           C  
ATOM   1197  C   THR   479      34.715  57.759  59.468  0.59 73.00           C  
ATOM   1198  O   THR   479      33.982  57.852  58.479 -0.56 79.00           O  
ATOM   1199  CB  THR   479      35.774  60.069  60.127  0.36 54.00           C  
ATOM   1200  CG2 THR   479      37.127  60.749  60.474 -0.24 38.00           C  
ATOM   1201  OG1 THR   479      35.087  60.872  59.099 -0.67 61.00           O  
ATOM   1202  H   THR   479      36.819  59.584  57.880  0.27 19.00           H  
ATOM   1203  HG1 THR   479      35.614  60.904  58.298  0.41  2.00           H  
ATOM   1204  N   LYS   480      34.426  56.945  60.475 -0.34 79.00           N  
ATOM   1205  CA  LYS   480      33.297  56.000  60.559 -0.24  0.00           C  
ATOM   1206  C   LYS   480      31.894  56.521  60.359  0.73 41.00           C  
ATOM   1207  O   LYS   480      31.061  55.797  59.915 -0.58 94.00           O  
ATOM   1208  CB  LYS   480      33.332  55.411  61.977 -0.00 94.00           C  
ATOM   1209  CG  LYS   480      34.266  54.175  62.069  0.01 87.00           C  
ATOM   1210  CD  LYS   480      33.841  52.788  61.631 -0.04 79.00           C  
ATOM   1211  CE  LYS   480      33.694  52.565  60.129 -0.01 43.00           C  
ATOM   1212  NZ  LYS   480      34.921  52.548  59.309 -0.38 54.00           N1+
ATOM   1213  H   LYS   480      35.037  56.938  61.280  0.27 47.00           H  
ATOM   1214  HZ1 LYS   480      35.525  51.784  59.574  0.34  0.00           H  
ATOM   1215  HZ2 LYS   480      34.814  52.565  58.305  0.34  0.00           H  
ATOM   1216  HZ3 LYS   480      35.434  53.415  59.390  0.34  0.00           H  
ATOM   1217  N   SER   481      31.672  57.839  60.558 -0.41 57.00           N  
ATOM   1218  CA  SER   481      30.394  58.544  60.317 -0.02 49.00           C  
ATOM   1219  C   SER   481      30.230  59.140  58.936  0.59 73.00           C  
ATOM   1220  O   SER   481      29.165  58.965  58.357 -0.56 79.00           O  
ATOM   1221  CB  SER   481      30.332  59.716  61.338  0.21 17.00           C  
ATOM   1222  OG  SER   481      31.467  60.689  61.372 -0.65 46.00           O  
ATOM   1223  H   SER   481      32.351  58.388  61.065  0.27 19.00           H  
ATOM   1224  HG  SER   481      32.189  60.272  61.847  0.42 75.00           H  
ATOM   1225  N   ALA   482      31.320  59.655  58.333 -0.41 57.00           N  
ATOM   1226  CA  ALA   482      31.451  59.960  56.888  0.03 37.00           C  
ATOM   1227  C   ALA   482      31.483  58.710  56.000  0.59 73.00           C  
ATOM   1228  O   ALA   482      31.022  58.728  54.831 -0.56 79.00           O  
ATOM   1229  CB  ALA   482      32.632  60.852  56.712 -0.18 25.00           C  
ATOM   1230  H   ALA   482      32.156  59.621  58.898  0.27 19.00           H  
ATOM   1231  N   GLY   483      32.042  57.550  56.419 -0.41 57.00           N  
ATOM   1232  CA  GLY   483      31.931  56.268  55.784 -0.02 52.00           C  
ATOM   1233  C   GLY   483      30.485  55.815  55.736  0.59 73.00           C  
ATOM   1234  O   GLY   483      30.021  55.324  54.691 -0.56 79.00           O  
ATOM   1235  H   GLY   483      32.776  57.656  57.104  0.27 19.00           H  
ATOM   1236  N   GLU   484      29.816  55.834  56.908 -0.51 63.00           N  
ATOM   1237  CA  GLU   484      28.427  55.390  57.037  0.03 97.00           C  
ATOM   1238  C   GLU   484      27.513  56.346  56.265  0.53 66.00           C  
ATOM   1239  O   GLU   484      26.525  55.993  55.582 -0.58 19.00           O  
ATOM   1240  CB  GLU   484      27.998  55.411  58.564  0.05 60.00           C  
ATOM   1241  CG  GLU   484      26.552  54.891  58.790  0.01 36.00           C  
ATOM   1242  CD  GLU   484      26.412  54.364  60.220  0.80 54.00           C  
ATOM   1243  OE1 GLU   484      26.328  53.137  60.287 -0.81 88.00           O  
ATOM   1244  OE2 GLU   484      26.463  55.083  61.236 -0.81 88.00           O1-
ATOM   1245  H   GLU   484      30.247  56.117  57.776  0.29 36.00           H  
ATOM   1246  N   ARG   485      27.741  57.692  56.212 -0.34 79.00           N  
ATOM   1247  CA  ARG   485      27.115  58.564  55.283 -0.26 37.00           C  
ATOM   1248  C   ARG   485      27.263  58.206  53.762  0.73 41.00           C  
ATOM   1249  O   ARG   485      26.248  58.099  53.046 -0.58 94.00           O  
ATOM   1250  CB  ARG   485      27.599  60.056  55.505 -0.00  7.00           C  
ATOM   1251  CG  ARG   485      26.897  61.192  54.801  0.03 90.00           C  
ATOM   1252  CD  ARG   485      27.529  62.505  55.287  0.04 86.00           C  
ATOM   1253  NE  ARG   485      26.804  63.691  54.750 -0.52 95.00           N  
ATOM   1254  CZ  ARG   485      25.845  64.350  55.293  0.80 76.00           C  
ATOM   1255  NH1 ARG   485      25.456  64.246  56.548 -0.86 27.00           N1+
ATOM   1256  NH2 ARG   485      25.295  65.230  54.519 -0.86 27.00           N  
ATOM   1257  H   ARG   485      28.470  58.068  56.803  0.27 47.00           H  
ATOM   1258  HE  ARG   485      27.016  63.816  53.771  0.34 56.00           H  
ATOM   1259 HH11 ARG   485      25.921  63.555  57.117  0.44 78.00           H  
ATOM   1260 HH12 ARG   485      24.615  64.732  56.827  0.44 78.00           H  
ATOM   1261 HH21 ARG   485      25.564  65.393  53.559  0.44 78.00           H  
ATOM   1262 HH22 ARG   485      24.500  65.713  54.914  0.44 78.00           H  
ATOM   1263  N   PHE   486      28.543  58.006  53.293 -0.41 57.00           N  
ATOM   1264  CA  PHE   486      28.840  57.553  51.897 -0.00 24.00           C  
ATOM   1265  C   PHE   486      28.055  56.267  51.445  0.59 73.00           C  
ATOM   1266  O   PHE   486      27.622  56.193  50.311 -0.56 79.00           O  
ATOM   1267  CB  PHE   486      30.321  57.225  51.870 -0.03 43.00           C  
ATOM   1268  CG  PHE   486      30.821  56.744  50.520  0.01 18.00           C  
ATOM   1269  CD1 PHE   486      30.852  57.671  49.436 -0.12 56.00           C  
ATOM   1270  CD2 PHE   486      31.161  55.373  50.260 -0.12 56.00           C  
ATOM   1271  CE1 PHE   486      31.384  57.293  48.154 -0.17  4.00           C  
ATOM   1272  CE2 PHE   486      31.656  55.016  48.975 -0.17  4.00           C  
ATOM   1273  CZ  PHE   486      31.768  55.952  47.930 -0.10 72.00           C  
ATOM   1274  H   PHE   486      29.268  58.143  53.981  0.27 19.00           H  
ATOM   1275  N   LEU   487      27.931  55.356  52.391 -0.41 57.00           N  
ATOM   1276  CA  LEU   487      27.133  54.160  52.330 -0.05 18.00           C  
ATOM   1277  C   LEU   487      25.612  54.332  52.283  0.59 73.00           C  
ATOM   1278  O   LEU   487      25.006  53.669  51.386 -0.56 79.00           O  
ATOM   1279  CB  LEU   487      27.368  53.112  53.427 -0.11  2.00           C  
ATOM   1280  CG  LEU   487      26.948  51.679  53.032  0.35 31.00           C  
ATOM   1281  CD1 LEU   487      27.760  51.279  51.783 -0.41 21.00           C  
ATOM   1282  CD2 LEU   487      27.169  50.810  54.304 -0.41 21.00           C  
ATOM   1283  H   LEU   487      28.396  55.562  53.264  0.27 19.00           H  
ATOM   1284  N   LEU   488      25.058  55.071  53.232 -0.41 57.00           N  
ATOM   1285  CA  LEU   488      23.610  55.260  53.533 -0.05 18.00           C  
ATOM   1286  C   LEU   488      22.915  56.401  52.810  0.59 73.00           C  
ATOM   1287  O   LEU   488      21.702  56.414  52.810 -0.56 79.00           O  
ATOM   1288  CB  LEU   488      23.400  55.424  55.095 -0.11  2.00           C  
ATOM   1289  CG  LEU   488      23.771  54.253  55.950  0.35 31.00           C  
ATOM   1290  CD1 LEU   488      23.193  54.450  57.450 -0.41 21.00           C  
ATOM   1291  CD2 LEU   488      23.108  52.903  55.576 -0.41 21.00           C  
ATOM   1292  H   LEU   488      25.733  55.402  53.906  0.27 19.00           H  
ATOM   1293  N   TYR   489      23.627  57.286  52.067 -0.41 57.00           N  
ATOM   1294  CA  TYR   489      22.973  58.358  51.333 -0.00 14.00           C  
ATOM   1295  C   TYR   489      23.717  58.539  49.962  0.59 73.00           C  
ATOM   1296  O   TYR   489      24.928  58.453  49.903 -0.56 79.00           O  
ATOM   1297  CB  TYR   489      22.931  59.668  52.135 -0.01 52.00           C  
ATOM   1298  CG  TYR   489      22.294  59.642  53.468 -0.00 11.00           C  
ATOM   1299  CD1 TYR   489      20.928  60.020  53.542 -0.19  6.00           C  
ATOM   1300  CD2 TYR   489      22.873  59.116  54.611 -0.19  6.00           C  
ATOM   1301  CE1 TYR   489      20.146  60.010  54.671 -0.23 41.00           C  
ATOM   1302  CE2 TYR   489      22.118  59.204  55.859 -0.23 41.00           C  
ATOM   1303  CZ  TYR   489      20.768  59.683  55.821  0.32 26.00           C  
ATOM   1304  OH  TYR   489      20.216  59.746  57.064 -0.55 79.00           O  
ATOM   1305  H   TYR   489      24.621  57.397  52.211  0.27 19.00           H  
ATOM   1306  HH  TYR   489      19.303  60.039  57.071  0.39 92.00           H  
ATOM   1307  N   ARG   490      22.960  58.770  48.900 -0.34 79.00           N  
ATOM   1308  CA  ARG   490      23.471  58.639  47.542 -0.26 37.00           C  
ATOM   1309  C   ARG   490      22.546  59.422  46.589  0.73 41.00           C  
ATOM   1310  O   ARG   490      21.347  59.139  46.625 -0.58 94.00           O  
ATOM   1311  CB  ARG   490      23.423  57.113  47.097 -0.00  7.00           C  
ATOM   1312  CG  ARG   490      24.138  55.966  47.902  0.03 90.00           C  
ATOM   1313  CD  ARG   490      23.586  54.609  47.606  0.04 86.00           C  
ATOM   1314  NE  ARG   490      24.037  53.587  48.561 -0.52 95.00           N  
ATOM   1315  CZ  ARG   490      24.339  52.348  48.321  0.80 76.00           C  
ATOM   1316  NH1 ARG   490      24.386  51.749  47.161 -0.86 27.00           N1+
ATOM   1317  NH2 ARG   490      24.733  51.675  49.318 -0.86 27.00           N  
ATOM   1318  H   ARG   490      21.975  58.952  49.024  0.27 47.00           H  
ATOM   1319  HE  ARG   490      24.069  53.866  49.532  0.34 56.00           H  
ATOM   1320 HH11 ARG   490      23.974  52.267  46.398  0.44 78.00           H  
ATOM   1321 HH12 ARG   490      24.646  50.779  47.053  0.44 78.00           H  
ATOM   1322 HH21 ARG   490      24.819  52.030  50.259  0.44 78.00           H  
ATOM   1323 HH22 ARG   490      24.860  50.706  49.065  0.44 78.00           H  
ATOM   1324  N   PRO   491      22.997  60.465  45.856 -0.25 48.00           N  
ATOM   1325  CA  PRO   491      22.197  61.260  45.004 -0.02 66.00           C  
ATOM   1326  C   PRO   491      21.537  60.568  43.793  0.58 96.00           C  
ATOM   1327  O   PRO   491      22.233  59.842  43.058 -0.57 48.00           O  
ATOM   1328  CB  PRO   491      23.044  62.497  44.594 -0.00 70.00           C  
ATOM   1329  CG  PRO   491      24.397  62.253  45.125  0.01 89.00           C  
ATOM   1330  CD  PRO   491      24.320  61.056  46.020  0.01 92.00           C  
ATOM   1331  N   SER   492      20.291  60.880  43.496 -0.41 57.00           N  
ATOM   1332  CA  SER   492      19.698  60.567  42.189 -0.02 49.00           C  
ATOM   1333  C   SER   492      20.211  61.567  41.082  0.59 73.00           C  
ATOM   1334  O   SER   492      19.586  62.557  40.717 -0.56 79.00           O  
ATOM   1335  CB  SER   492      18.147  60.642  42.348  0.21 17.00           C  
ATOM   1336  OG  SER   492      17.504  60.364  41.100 -0.65 46.00           O  
ATOM   1337  H   SER   492      19.748  61.457  44.123  0.27 19.00           H  
ATOM   1338  HG  SER   492      17.732  59.477  40.814  0.42 75.00           H  
ATOM   1339  N   THR   493      21.108  61.085  40.216 -0.41 57.00           N  
ATOM   1340  CA  THR   493      21.416  61.654  38.949 -0.03 89.00           C  
ATOM   1341  C   THR   493      20.284  61.710  37.965  0.59 73.00           C  
ATOM   1342  O   THR   493      20.356  62.542  37.078 -0.56 79.00           O  
ATOM   1343  CB  THR   493      22.643  61.001  38.402  0.36 54.00           C  
ATOM   1344  CG2 THR   493      23.845  60.993  39.317 -0.24 38.00           C  
ATOM   1345  OG1 THR   493      22.447  59.629  37.909 -0.67 61.00           O  
ATOM   1346  H   THR   493      21.572  60.257  40.561  0.27 19.00           H  
ATOM   1347  HG1 THR   493      22.063  59.103  38.615  0.41  2.00           H  
ATOM   1348  N   THR   494      19.299  60.772  38.008 -0.41 57.00           N  
ATOM   1349  CA  THR   494      18.163  61.008  37.109 -0.03 89.00           C  
ATOM   1350  C   THR   494      17.150  62.019  37.581  0.59 73.00           C  
ATOM   1351  O   THR   494      16.341  62.502  36.775 -0.56 79.00           O  
ATOM   1352  CB  THR   494      17.468  59.657  36.830  0.36 54.00           C  
ATOM   1353  CG2 THR   494      18.420  58.656  36.147 -0.24 38.00           C  
ATOM   1354  OG1 THR   494      16.780  59.041  37.968 -0.67 61.00           O  
ATOM   1355  H   THR   494      19.261  60.059  38.723  0.27 19.00           H  
ATOM   1356  HG1 THR   494      17.457  58.712  38.564  0.41  2.00           H  
ATOM   1357  N   THR   495      17.081  62.389  38.828 -0.41 57.00           N  
ATOM   1358  CA  THR   495      16.337  63.494  39.469 -0.03 89.00           C  
ATOM   1359  C   THR   495      17.115  64.815  39.212  0.59 73.00           C  
ATOM   1360  O   THR   495      16.564  65.847  38.799 -0.56 79.00           O  
ATOM   1361  CB  THR   495      16.194  63.277  41.022  0.36 54.00           C  
ATOM   1362  CG2 THR   495      15.419  64.385  41.613 -0.24 38.00           C  
ATOM   1363  OG1 THR   495      15.356  62.129  41.252 -0.67 61.00           O  
ATOM   1364  H   THR   495      17.487  61.821  39.558  0.27 19.00           H  
ATOM   1365  HG1 THR   495      15.857  61.355  40.982  0.41  2.00           H  
ATOM   1366  N   ASN   496      18.454  64.867  39.449 -0.41 57.00           N  
ATOM   1367  CA  ASN   496      19.256  66.050  39.231  0.01 43.00           C  
ATOM   1368  C   ASN   496      19.795  66.190  37.755  0.59 73.00           C  
ATOM   1369  O   ASN   496      20.869  66.769  37.535 -0.56 79.00           O  
ATOM   1370  CB  ASN   496      20.317  65.984  40.363 -0.20 41.00           C  
ATOM   1371  CG  ASN   496      19.677  66.014  41.712  0.71 30.00           C  
ATOM   1372  ND2 ASN   496      19.290  64.842  42.219 -0.91 91.00           N  
ATOM   1373  OD1 ASN   496      19.326  67.053  42.197 -0.59 31.00           O  
ATOM   1374  H   ASN   496      18.991  64.025  39.603  0.27 19.00           H  
ATOM   1375 HD21 ASN   496      18.838  64.904  43.120  0.41 96.00           H  
ATOM   1376 HD22 ASN   496      19.602  64.044  41.684  0.41 96.00           H  
ATOM   1377  N   SER   497      18.998  65.684  36.794 -0.41 57.00           N  
ATOM   1378  CA  SER   497      19.342  65.684  35.356 -0.02 49.00           C  
ATOM   1379  C   SER   497      19.901  67.044  34.958  0.59 73.00           C  
ATOM   1380  O   SER   497      19.110  68.046  34.880 -0.56 79.00           O  
ATOM   1381  CB  SER   497      18.092  65.310  34.563  0.21 17.00           C  
ATOM   1382  OG  SER   497      18.579  64.878  33.376 -0.65 46.00           O  
ATOM   1383  H   SER   497      18.147  65.237  37.104  0.27 19.00           H  
ATOM   1384  HG  SER   497      17.895  64.413  32.889  0.42 75.00           H  
ATOM   1385  N   GLY   498      21.138  67.054  34.468 -0.41 57.00           N  
ATOM   1386  CA  GLY   498      21.748  68.213  33.774 -0.02 52.00           C  
ATOM   1387  C   GLY   498      22.229  69.341  34.746  0.59 73.00           C  
ATOM   1388  O   GLY   498      22.666  70.344  34.263 -0.56 79.00           O  
ATOM   1389  H   GLY   498      21.620  66.167  34.423  0.27 19.00           H  
ATOM   1390  N   LEU   499      22.258  69.107  36.056 -0.41 57.00           N  
ATOM   1391  CA  LEU   499      22.795  70.088  37.011 -0.05 18.00           C  
ATOM   1392  C   LEU   499      24.269  69.726  37.422  0.59 73.00           C  
ATOM   1393  O   LEU   499      24.700  70.066  38.515 -0.56 79.00           O  
ATOM   1394  CB  LEU   499      21.763  70.127  38.220 -0.11  2.00           C  
ATOM   1395  CG  LEU   499      20.284  70.400  37.811  0.35 31.00           C  
ATOM   1396  CD1 LEU   499      19.413  70.474  39.038 -0.41 21.00           C  
ATOM   1397  CD2 LEU   499      20.161  71.729  37.033 -0.41 21.00           C  
ATOM   1398  H   LEU   499      21.813  68.294  36.456  0.27 19.00           H  
ATOM   1399  N   MET   500      25.013  68.983  36.558 -0.41 57.00           N  
ATOM   1400  CA  MET   500      26.496  68.714  36.633 -0.02 37.00           C  
ATOM   1401  C   MET   500      27.338  69.430  35.522  0.59 73.00           C  
ATOM   1402  O   MET   500      26.865  70.089  34.643 -0.56 79.00           O  
ATOM   1403  CB  MET   500      26.683  67.199  36.544  0.03 42.00           C  
ATOM   1404  CG  MET   500      26.056  66.674  35.239  0.00 18.00           C  
ATOM   1405  SD  MET   500      24.259  66.347  35.248 -0.27 37.00           S  
ATOM   1406  CE  MET   500      24.362  65.384  33.698 -0.05 36.00           C  
ATOM   1407  H   MET   500      24.549  68.438  35.845  0.27 19.00           H  
ATOM   1408  N   ALA   501      28.657  69.308  35.685 -0.41 57.00           N  
ATOM   1409  CA  ALA   501      29.768  69.960  34.883  0.03 37.00           C  
ATOM   1410  C   ALA   501      29.902  69.153  33.561  0.59 73.00           C  
ATOM   1411  O   ALA   501      29.806  67.934  33.587 -0.56 79.00           O  
ATOM   1412  CB  ALA   501      31.045  70.000  35.645 -0.18 25.00           C  
ATOM   1413  H   ALA   501      28.953  68.812  36.514  0.27 19.00           H  
ATOM   1414  N   PRO   502      30.155  69.789  32.384 -0.25 48.00           N  
ATOM   1415  CA  PRO   502      30.218  69.277  31.052 -0.02 66.00           C  
ATOM   1416  C   PRO   502      31.025  67.972  30.740  0.58 96.00           C  
ATOM   1417  O   PRO   502      30.753  67.461  29.617 -0.57 48.00           O  
ATOM   1418  CB  PRO   502      30.884  70.350  30.200 -0.00 70.00           C  
ATOM   1419  CG  PRO   502      30.639  71.670  30.858  0.01 89.00           C  
ATOM   1420  CD  PRO   502      30.402  71.225  32.297  0.01 92.00           C  
ATOM   1421  N   ASP   503      31.823  67.448  31.673 -0.51 63.00           N  
ATOM   1422  CA  ASP   503      32.811  66.351  31.335  0.03 81.00           C  
ATOM   1423  C   ASP   503      32.708  65.192  32.346  0.53 66.00           C  
ATOM   1424  O   ASP   503      32.687  65.412  33.578 -0.58 19.00           O  
ATOM   1425  CB  ASP   503      34.229  66.891  31.263 -0.03  3.00           C  
ATOM   1426  CG  ASP   503      34.540  68.191  30.454  0.79 94.00           C  
ATOM   1427  OD1 ASP   503      34.532  69.295  31.001 -0.80 14.00           O  
ATOM   1428  OD2 ASP   503      35.012  68.099  29.301 -0.80 14.00           O1-
ATOM   1429  H   ASP   503      32.024  67.864  32.571  0.29 36.00           H  
ATOM   1430  N   LEU   504      32.917  63.943  31.846 -0.41 57.00           N  
ATOM   1431  CA  LEU   504      33.304  62.776  32.652 -0.05 18.00           C  
ATOM   1432  C   LEU   504      34.846  62.755  32.744  0.59 73.00           C  
ATOM   1433  O   LEU   504      35.613  62.969  31.851 -0.56 79.00           O  
ATOM   1434  CB  LEU   504      32.647  61.519  32.074 -0.11  2.00           C  
ATOM   1435  CG  LEU   504      31.096  61.431  32.264  0.35 31.00           C  
ATOM   1436  CD1 LEU   504      30.443  60.292  31.563 -0.41 21.00           C  
ATOM   1437  CD2 LEU   504      30.706  61.311  33.785 -0.41 21.00           C  
ATOM   1438  H   LEU   504      33.132  63.880  30.862  0.27 19.00           H  
ATOM   1439  N   TYR   505      35.267  62.570  33.998 -0.41 57.00           N  
ATOM   1440  CA  TYR   505      36.598  62.374  34.469 -0.00 14.00           C  
ATOM   1441  C   TYR   505      36.826  60.896  34.802  0.59 73.00           C  
ATOM   1442  O   TYR   505      35.884  60.323  35.295 -0.56 79.00           O  
ATOM   1443  CB  TYR   505      36.795  63.367  35.674 -0.01 52.00           C  
ATOM   1444  CG  TYR   505      36.864  64.811  35.239 -0.00 11.00           C  
ATOM   1445  CD1 TYR   505      35.684  65.543  35.235 -0.19  6.00           C  
ATOM   1446  CD2 TYR   505      38.150  65.343  34.887 -0.19  6.00           C  
ATOM   1447  CE1 TYR   505      35.735  66.892  34.808 -0.23 41.00           C  
ATOM   1448  CE2 TYR   505      38.164  66.691  34.454 -0.23 41.00           C  
ATOM   1449  CZ  TYR   505      36.999  67.446  34.433  0.32 26.00           C  
ATOM   1450  OH  TYR   505      37.106  68.613  33.816 -0.55 79.00           O  
ATOM   1451  H   TYR   505      34.563  62.373  34.694  0.27 19.00           H  
ATOM   1452  HH  TYR   505      36.228  68.998  33.871  0.39 92.00           H  
ATOM   1453  N   VAL   506      37.949  60.230  34.432 -0.41 57.00           N  
ATOM   1454  CA  VAL   506      38.109  58.757  34.494 -0.08 75.00           C  
ATOM   1455  C   VAL   506      39.581  58.331  34.717  0.59 73.00           C  
ATOM   1456  O   VAL   506      40.485  58.953  34.111 -0.56 79.00           O  
ATOM   1457  CB  VAL   506      37.671  58.171  33.112  0.29 85.00           C  
ATOM   1458  CG1 VAL   506      37.883  56.588  33.111 -0.31 92.00           C  
ATOM   1459  CG2 VAL   506      36.243  58.500  32.643 -0.31 92.00           C  
ATOM   1460  H   VAL   506      38.701  60.731  33.983  0.27 19.00           H  
ATOM   1461  N   TYR   507      39.730  57.261  35.521 -0.41 57.00           N  
ATOM   1462  CA  TYR   507      41.062  56.800  35.886 -0.00 14.00           C  
ATOM   1463  C   TYR   507      41.083  55.256  35.910  0.59 73.00           C  
ATOM   1464  O   TYR   507      40.135  54.612  36.418 -0.56 79.00           O  
ATOM   1465  CB  TYR   507      41.409  57.389  37.273 -0.01 52.00           C  
ATOM   1466  CG  TYR   507      42.851  57.067  37.674 -0.00 11.00           C  
ATOM   1467  CD1 TYR   507      43.257  55.854  38.345 -0.19  6.00           C  
ATOM   1468  CD2 TYR   507      43.883  58.007  37.312 -0.19  6.00           C  
ATOM   1469  CE1 TYR   507      44.636  55.710  38.650 -0.23 41.00           C  
ATOM   1470  CE2 TYR   507      45.157  57.790  37.628 -0.23 41.00           C  
ATOM   1471  CZ  TYR   507      45.582  56.673  38.353  0.32 26.00           C  
ATOM   1472  OH  TYR   507      46.900  56.467  38.724 -0.55 79.00           O  
ATOM   1473  H   TYR   507      38.929  56.758  35.873  0.27 19.00           H  
ATOM   1474  HH  TYR   507      47.079  55.695  39.266  0.39 92.00           H  
ATOM   1475  N   VAL   508      42.149  54.744  35.365 -0.41 57.00           N  
ATOM   1476  CA  VAL   508      42.405  53.261  35.144 -0.08 75.00           C  
ATOM   1477  C   VAL   508      43.700  52.865  35.798  0.59 73.00           C  
ATOM   1478  O   VAL   508      44.784  53.414  35.497 -0.56 79.00           O  
ATOM   1479  CB  VAL   508      42.461  52.928  33.602  0.29 85.00           C  
ATOM   1480  CG1 VAL   508      42.494  51.370  33.391 -0.31 92.00           C  
ATOM   1481  CG2 VAL   508      41.203  53.545  32.889 -0.31 92.00           C  
ATOM   1482  H   VAL   508      42.738  55.443  34.937  0.27 19.00           H  
ATOM   1483  N   ASP   509      43.684  51.873  36.639 -0.51 63.00           N  
ATOM   1484  CA  ASP   509      44.777  51.287  37.528  0.03 81.00           C  
ATOM   1485  C   ASP   509      44.955  49.792  37.300  0.53 66.00           C  
ATOM   1486  O   ASP   509      44.451  49.001  38.039 -0.58 19.00           O  
ATOM   1487  CB  ASP   509      44.334  51.577  38.953 -0.03  3.00           C  
ATOM   1488  CG  ASP   509      45.448  51.194  40.004  0.79 94.00           C  
ATOM   1489  OD1 ASP   509      46.680  51.088  39.624 -0.80 14.00           O  
ATOM   1490  OD2 ASP   509      45.283  51.238  41.187 -0.80 14.00           O1-
ATOM   1491  H   ASP   509      42.790  51.480  36.896  0.29 36.00           H  
ATOM   1492  N   PRO   510      45.874  49.422  36.343 -0.25 48.00           N  
ATOM   1493  CA  PRO   510      46.097  48.000  35.839 -0.02 66.00           C  
ATOM   1494  C   PRO   510      46.711  47.102  36.948  0.58 96.00           C  
ATOM   1495  O   PRO   510      47.374  47.515  37.875 -0.57 48.00           O  
ATOM   1496  CB  PRO   510      46.892  48.085  34.555 -0.00 70.00           C  
ATOM   1497  CG  PRO   510      46.490  49.516  34.028  0.01 89.00           C  
ATOM   1498  CD  PRO   510      46.263  50.370  35.310  0.01 92.00           C  
ATOM   1499  N   ALA   511      46.566  45.841  36.674 -0.41 57.00           N  
ATOM   1500  CA  ALA   511      47.476  44.784  37.167  0.03 37.00           C  
ATOM   1501  C   ALA   511      47.687  43.714  36.122  0.59 73.00           C  
ATOM   1502  O   ALA   511      46.795  43.039  35.735 -0.56 79.00           O  
ATOM   1503  CB  ALA   511      46.898  44.162  38.395 -0.18 25.00           C  
ATOM   1504  H   ALA   511      45.831  45.499  36.072  0.27 19.00           H  
ATOM   1505  N   PHE   512      48.952  43.483  35.837 -0.41 57.00           N  
ATOM   1506  CA  PHE   512      49.360  42.477  34.847 -0.00 24.00           C  
ATOM   1507  C   PHE   512      50.057  41.259  35.469  0.59 73.00           C  
ATOM   1508  O   PHE   512      50.524  40.328  34.772 -0.56 79.00           O  
ATOM   1509  CB  PHE   512      50.195  43.101  33.705 -0.03 43.00           C  
ATOM   1510  CG  PHE   512      49.675  44.261  32.976  0.01 18.00           C  
ATOM   1511  CD1 PHE   512      48.695  44.050  31.988 -0.12 56.00           C  
ATOM   1512  CD2 PHE   512      50.123  45.586  33.291 -0.12 56.00           C  
ATOM   1513  CE1 PHE   512      47.996  45.192  31.465 -0.17  4.00           C  
ATOM   1514  CE2 PHE   512      49.506  46.707  32.715 -0.17  4.00           C  
ATOM   1515  CZ  PHE   512      48.466  46.521  31.770 -0.10 72.00           C  
ATOM   1516  H   PHE   512      49.654  44.021  36.326  0.27 19.00           H  
ATOM   1517  N   THR   513      50.113  41.137  36.844 -0.41 57.00           N  
ATOM   1518  CA  THR   513      50.447  39.844  37.582 -0.03 89.00           C  
ATOM   1519  C   THR   513      49.756  38.553  37.124  0.59 73.00           C  
ATOM   1520  O   THR   513      48.638  38.575  36.681 -0.56 79.00           O  
ATOM   1521  CB  THR   513      50.248  40.054  39.073  0.36 54.00           C  
ATOM   1522  CG2 THR   513      48.842  40.193  39.605 -0.24 38.00           C  
ATOM   1523  OG1 THR   513      50.840  38.951  39.798 -0.67 61.00           O  
ATOM   1524  H   THR   513      49.616  41.910  37.265  0.27 19.00           H  
ATOM   1525  HG1 THR   513      51.729  38.802  39.467  0.41  2.00           H  
ATOM   1526  N   ALA   514      50.369  37.461  37.396 -0.41 57.00           N  
ATOM   1527  CA  ALA   514      49.886  36.084  37.234  0.03 37.00           C  
ATOM   1528  C   ALA   514      48.672  35.670  38.091  0.59 73.00           C  
ATOM   1529  O   ALA   514      47.678  35.060  37.656 -0.56 79.00           O  
ATOM   1530  CB  ALA   514      51.108  35.128  37.421 -0.18 25.00           C  
ATOM   1531  H   ALA   514      51.178  37.529  37.996  0.27 19.00           H  
ATOM   1532  N   ASN   515      48.610  36.212  39.294 -0.41 57.00           N  
ATOM   1533  CA  ASN   515      47.490  35.928  40.232  0.01 43.00           C  
ATOM   1534  C   ASN   515      45.996  36.179  39.639  0.59 73.00           C  
ATOM   1535  O   ASN   515      45.752  37.214  38.964 -0.56 79.00           O  
ATOM   1536  CB  ASN   515      47.860  36.640  41.595 -0.20 41.00           C  
ATOM   1537  CG  ASN   515      47.136  35.983  42.718  0.71 30.00           C  
ATOM   1538  ND2 ASN   515      47.788  35.431  43.656 -0.91 91.00           N  
ATOM   1539  OD1 ASN   515      45.916  35.892  42.779 -0.59 31.00           O  
ATOM   1540  H   ASN   515      49.255  36.961  39.498  0.27 19.00           H  
ATOM   1541 HD21 ASN   515      47.243  35.008  44.394  0.41 96.00           H  
ATOM   1542 HD22 ASN   515      48.793  35.388  43.556  0.41 96.00           H  
ATOM   1543  N   THR   516      45.017  35.340  40.047 -0.41 57.00           N  
ATOM   1544  CA  THR   516      43.643  35.293  39.680 -0.03 89.00           C  
ATOM   1545  C   THR   516      42.740  35.795  40.700  0.59 73.00           C  
ATOM   1546  O   THR   516      41.571  35.983  40.395 -0.56 79.00           O  
ATOM   1547  CB  THR   516      43.324  33.842  39.353  0.36 54.00           C  
ATOM   1548  CG2 THR   516      44.283  33.228  38.309 -0.24 38.00           C  
ATOM   1549  OG1 THR   516      43.355  33.098  40.595 -0.67 61.00           O  
ATOM   1550  H   THR   516      45.264  34.588  40.676  0.27 19.00           H  
ATOM   1551  HG1 THR   516      43.104  32.192  40.404  0.41  2.00           H  
ATOM   1552  N   ARG   517      43.133  36.071  41.946 -0.34 79.00           N  
ATOM   1553  CA  ARG   517      42.338  36.494  43.120 -0.26 37.00           C  
ATOM   1554  C   ARG   517      42.939  37.608  44.048  0.73 41.00           C  
ATOM   1555  O   ARG   517      42.142  38.149  44.805 -0.58 94.00           O  
ATOM   1556  CB  ARG   517      41.939  35.238  43.803 -0.00  7.00           C  
ATOM   1557  CG  ARG   517      43.044  34.638  44.654  0.03 90.00           C  
ATOM   1558  CD  ARG   517      42.876  33.322  45.344  0.04 86.00           C  
ATOM   1559  NE  ARG   517      42.972  32.278  44.299 -0.52 95.00           N  
ATOM   1560  CZ  ARG   517      44.063  31.793  43.767  0.80 76.00           C  
ATOM   1561  NH1 ARG   517      45.225  32.074  44.245 -0.86 27.00           N1+
ATOM   1562  NH2 ARG   517      44.050  30.965  42.802 -0.86 27.00           N  
ATOM   1563  H   ARG   517      44.114  35.938  42.147  0.27 47.00           H  
ATOM   1564  HE  ARG   517      42.100  32.015  43.863  0.34 56.00           H  
ATOM   1565 HH11 ARG   517      45.224  32.793  44.954  0.44 78.00           H  
ATOM   1566 HH12 ARG   517      46.094  31.814  43.802  0.44 78.00           H  
ATOM   1567 HH21 ARG   517      43.105  30.743  42.524  0.44 78.00           H  
ATOM   1568 HH22 ARG   517      44.909  30.496  42.550  0.44 78.00           H  
ATOM   1569  N   ALA   518      44.223  37.827  44.012 -0.41 57.00           N  
ATOM   1570  CA  ALA   518      44.962  38.794  44.932  0.03 37.00           C  
ATOM   1571  C   ALA   518      44.764  40.267  44.579  0.59 73.00           C  
ATOM   1572  O   ALA   518      44.967  41.156  45.425 -0.56 79.00           O  
ATOM   1573  CB  ALA   518      46.464  38.358  45.103 -0.18 25.00           C  
ATOM   1574  H   ALA   518      44.744  37.327  43.306  0.27 19.00           H  
ATOM   1575  N   SER   519      44.413  40.580  43.330 -0.41 57.00           N  
ATOM   1576  CA  SER   519      44.337  41.958  42.732 -0.02 49.00           C  
ATOM   1577  C   SER   519      43.668  41.952  41.292  0.59 73.00           C  
ATOM   1578  O   SER   519      43.645  40.933  40.621 -0.56 79.00           O  
ATOM   1579  CB  SER   519      45.715  42.532  42.594  0.21 17.00           C  
ATOM   1580  OG  SER   519      45.648  43.738  41.920 -0.65 46.00           O  
ATOM   1581  H   SER   519      44.186  39.772  42.769  0.27 19.00           H  
ATOM   1582  HG  SER   519      45.221  44.430  42.429  0.42 75.00           H  
ATOM   1583  N   GLY   520      43.136  43.102  40.862 -0.41 57.00           N  
ATOM   1584  CA  GLY   520      42.665  43.363  39.561 -0.02 52.00           C  
ATOM   1585  C   GLY   520      42.606  44.841  39.197  0.59 73.00           C  
ATOM   1586  O   GLY   520      43.044  45.725  39.925 -0.56 79.00           O  
ATOM   1587  H   GLY   520      43.486  43.923  41.334  0.27 19.00           H  
ATOM   1588  N   THR   521      42.347  45.133  37.948 -0.41 57.00           N  
ATOM   1589  CA  THR   521      42.298  46.464  37.353 -0.03 89.00           C  
ATOM   1590  C   THR   521      41.125  47.326  37.869  0.59 73.00           C  
ATOM   1591  O   THR   521      39.951  47.001  37.859 -0.56 79.00           O  
ATOM   1592  CB  THR   521      42.252  46.388  35.881  0.36 54.00           C  
ATOM   1593  CG2 THR   521      42.335  47.776  35.172 -0.24 38.00           C  
ATOM   1594  OG1 THR   521      43.398  45.760  35.437 -0.67 61.00           O  
ATOM   1595  H   THR   521      41.939  44.361  37.440  0.27 19.00           H  
ATOM   1596  HG1 THR   521      43.350  44.840  35.707  0.41  2.00           H  
ATOM   1597  N   GLY   522      41.562  48.476  38.471 -0.41 57.00           N  
ATOM   1598  CA  GLY   522      40.629  49.446  39.076 -0.02 52.00           C  
ATOM   1599  C   GLY   522      40.236  50.486  38.041  0.59 73.00           C  
ATOM   1600  O   GLY   522      41.063  51.002  37.258 -0.56 79.00           O  
ATOM   1601  H   GLY   522      42.558  48.601  38.586  0.27 19.00           H  
ATOM   1602  N   VAL   523      38.982  50.902  37.997 -0.41 57.00           N  
ATOM   1603  CA  VAL   523      38.453  51.904  36.992 -0.08 75.00           C  
ATOM   1604  C   VAL   523      37.353  52.640  37.671  0.59 73.00           C  
ATOM   1605  O   VAL   523      36.327  52.038  38.032 -0.56 79.00           O  
ATOM   1606  CB  VAL   523      37.922  51.194  35.746  0.29 85.00           C  
ATOM   1607  CG1 VAL   523      37.316  52.263  34.832 -0.31 92.00           C  
ATOM   1608  CG2 VAL   523      38.929  50.304  34.983 -0.31 92.00           C  
ATOM   1609  H   VAL   523      38.342  50.471  38.648  0.27 19.00           H  
ATOM   1610  N   ALA   524      37.399  54.012  37.665 -0.41 57.00           N  
ATOM   1611  CA  ALA   524      36.398  54.879  38.231  0.03 37.00           C  
ATOM   1612  C   ALA   524      35.842  55.838  37.137  0.59 73.00           C  
ATOM   1613  O   ALA   524      36.655  56.372  36.386 -0.56 79.00           O  
ATOM   1614  CB  ALA   524      36.892  55.642  39.410 -0.18 25.00           C  
ATOM   1615  H   ALA   524      38.193  54.432  37.201  0.27 19.00           H  
ATOM   1616  N   VAL   525      34.508  56.034  37.004 -0.41 57.00           N  
ATOM   1617  CA  VAL   525      33.909  57.187  36.253 -0.08 75.00           C  
ATOM   1618  C   VAL   525      33.263  58.218  37.096  0.59 73.00           C  
ATOM   1619  O   VAL   525      32.267  57.925  37.720 -0.56 79.00           O  
ATOM   1620  CB  VAL   525      32.872  56.756  35.188  0.29 85.00           C  
ATOM   1621  CG1 VAL   525      32.177  57.784  34.321 -0.31 92.00           C  
ATOM   1622  CG2 VAL   525      33.362  55.666  34.233 -0.31 92.00           C  
ATOM   1623  H   VAL   525      33.806  55.527  37.524  0.27 19.00           H  
ATOM   1624  N   VAL   526      33.701  59.427  37.020 -0.41 57.00           N  
ATOM   1625  CA  VAL   526      33.493  60.569  37.927 -0.08 75.00           C  
ATOM   1626  C   VAL   526      32.993  61.716  37.127  0.59 73.00           C  
ATOM   1627  O   VAL   526      33.414  62.008  36.026 -0.56 79.00           O  
ATOM   1628  CB  VAL   526      34.799  60.845  38.746  0.29 85.00           C  
ATOM   1629  CG1 VAL   526      34.681  62.173  39.516 -0.31 92.00           C  
ATOM   1630  CG2 VAL   526      35.284  59.691  39.672 -0.31 92.00           C  
ATOM   1631  H   VAL   526      34.381  59.570  36.288  0.27 19.00           H  
ATOM   1632  N   GLY   527      32.162  62.549  37.724 -0.41 57.00           N  
ATOM   1633  CA  GLY   527      31.983  64.008  37.398 -0.02 52.00           C  
ATOM   1634  C   GLY   527      31.680  64.844  38.642  0.59 73.00           C  
ATOM   1635  O   GLY   527      31.927  64.416  39.779 -0.56 79.00           O  
ATOM   1636  H   GLY   527      31.713  62.195  38.557  0.27 19.00           H  
ATOM   1637  N   ARG   528      31.268  66.054  38.475 -0.34 79.00           N  
ATOM   1638  CA  ARG   528      31.065  67.125  39.492 -0.26 37.00           C  
ATOM   1639  C   ARG   528      29.812  68.018  39.305  0.73 41.00           C  
ATOM   1640  O   ARG   528      29.523  68.491  38.196 -0.58 94.00           O  
ATOM   1641  CB  ARG   528      32.433  67.895  39.507 -0.00  7.00           C  
ATOM   1642  CG  ARG   528      32.636  68.726  40.810  0.03 90.00           C  
ATOM   1643  CD  ARG   528      33.834  69.597  40.699  0.04 86.00           C  
ATOM   1644  NE  ARG   528      34.287  70.255  41.959 -0.52 95.00           N  
ATOM   1645  CZ  ARG   528      34.979  71.368  42.163  0.80 76.00           C  
ATOM   1646  NH1 ARG   528      35.326  72.163  41.205 -0.86 27.00           N1+
ATOM   1647  NH2 ARG   528      35.129  71.827  43.328 -0.86 27.00           N  
ATOM   1648  H   ARG   528      31.044  66.334  37.530  0.27 47.00           H  
ATOM   1649  HE  ARG   528      34.079  69.724  42.792  0.34 56.00           H  
ATOM   1650 HH11 ARG   528      35.281  71.814  40.258  0.44 78.00           H  
ATOM   1651 HH12 ARG   528      36.113  72.739  41.465  0.44 78.00           H  
ATOM   1652 HH21 ARG   528      34.620  71.466  44.122  0.44 78.00           H  
ATOM   1653 HH22 ARG   528      35.555  72.737  43.430  0.44 78.00           H  
ATOM   1654  N   TYR   529      29.104  68.129  40.434 -0.41 57.00           N  
ATOM   1655  CA  TYR   529      27.877  68.856  40.568 -0.00 14.00           C  
ATOM   1656  C   TYR   529      28.149  70.110  41.421  0.59 73.00           C  
ATOM   1657  O   TYR   529      28.033  70.085  42.633 -0.56 79.00           O  
ATOM   1658  CB  TYR   529      26.823  67.919  41.256 -0.01 52.00           C  
ATOM   1659  CG  TYR   529      26.251  66.912  40.318 -0.00 11.00           C  
ATOM   1660  CD1 TYR   529      24.916  67.041  39.908 -0.19  6.00           C  
ATOM   1661  CD2 TYR   529      27.014  65.776  39.841 -0.19  6.00           C  
ATOM   1662  CE1 TYR   529      24.258  66.037  39.132 -0.23 41.00           C  
ATOM   1663  CE2 TYR   529      26.282  64.776  39.158 -0.23 41.00           C  
ATOM   1664  CZ  TYR   529      24.933  64.826  38.866  0.32 26.00           C  
ATOM   1665  OH  TYR   529      24.340  63.857  38.133 -0.55 79.00           O  
ATOM   1666  H   TYR   529      29.371  67.624  41.268  0.27 19.00           H  
ATOM   1667  HH  TYR   529      23.687  64.205  37.522  0.39 92.00           H  
ATOM   1668  N   ARG   530      28.433  71.180  40.707 -0.34 79.00           N  
ATOM   1669  CA  ARG   530      28.895  72.475  41.197 -0.26 37.00           C  
ATOM   1670  C   ARG   530      30.309  72.463  41.931  0.73 41.00           C  
ATOM   1671  O   ARG   530      31.173  73.337  41.608 -0.58 94.00           O  
ATOM   1672  CB  ARG   530      27.790  73.276  41.860 -0.00  7.00           C  
ATOM   1673  CG  ARG   530      28.192  74.627  42.350  0.03 90.00           C  
ATOM   1674  CD  ARG   530      28.052  75.751  41.330  0.04 86.00           C  
ATOM   1675  NE  ARG   530      26.530  76.044  41.169 -0.52 95.00           N  
ATOM   1676  CZ  ARG   530      25.838  76.173  40.018  0.80 76.00           C  
ATOM   1677  NH1 ARG   530      26.370  76.071  38.825 -0.86 27.00           N1+
ATOM   1678  NH2 ARG   530      24.563  76.497  40.044 -0.86 27.00           N  
ATOM   1679  H   ARG   530      28.455  71.003  39.714  0.27 47.00           H  
ATOM   1680  HE  ARG   530      25.964  76.255  41.978  0.34 56.00           H  
ATOM   1681 HH11 ARG   530      27.351  75.833  38.778  0.44 78.00           H  
ATOM   1682 HH12 ARG   530      25.855  76.322  37.994  0.44 78.00           H  
ATOM   1683 HH21 ARG   530      24.157  76.465  40.969  0.44 78.00           H  
ATOM   1684 HH22 ARG   530      24.022  76.518  39.192  0.44 78.00           H  
ATOM   1685  N   ASP   531      30.482  71.590  42.923 -0.51 63.00           N  
ATOM   1686  CA  ASP   531      31.704  71.466  43.684  0.03 81.00           C  
ATOM   1687  C   ASP   531      31.773  69.997  44.187  0.53 66.00           C  
ATOM   1688  O   ASP   531      32.846  69.443  44.171 -0.58 19.00           O  
ATOM   1689  CB  ASP   531      31.574  72.459  44.836 -0.03  3.00           C  
ATOM   1690  CG  ASP   531      32.789  72.455  45.819  0.79 94.00           C  
ATOM   1691  OD1 ASP   531      32.686  73.306  46.779 -0.80 14.00           O  
ATOM   1692  OD2 ASP   531      33.758  71.641  45.663 -0.80 14.00           O1-
ATOM   1693  H   ASP   531      29.710  71.001  43.201  0.29 36.00           H  
ATOM   1694  N   ASP   532      30.648  69.385  44.610 -0.51 63.00           N  
ATOM   1695  CA  ASP   532      30.628  67.992  45.025  0.03 81.00           C  
ATOM   1696  C   ASP   532      30.836  67.041  43.851  0.53 66.00           C  
ATOM   1697  O   ASP   532      30.327  67.153  42.745 -0.58 19.00           O  
ATOM   1698  CB  ASP   532      29.307  67.561  45.663 -0.03  3.00           C  
ATOM   1699  CG  ASP   532      29.011  68.338  47.030  0.79 94.00           C  
ATOM   1700  OD1 ASP   532      27.869  68.155  47.495 -0.80 14.00           O  
ATOM   1701  OD2 ASP   532      29.877  69.036  47.641 -0.80 14.00           O1-
ATOM   1702  H   ASP   532      29.857  69.995  44.759  0.29 36.00           H  
ATOM   1703  N   TYR   533      31.597  65.978  44.119 -0.41 57.00           N  
ATOM   1704  CA  TYR   533      32.069  64.947  43.150 -0.00 14.00           C  
ATOM   1705  C   TYR   533      31.163  63.662  43.306  0.59 73.00           C  
ATOM   1706  O   TYR   533      30.944  63.142  44.389 -0.56 79.00           O  
ATOM   1707  CB  TYR   533      33.589  64.629  43.240 -0.01 52.00           C  
ATOM   1708  CG  TYR   533      34.555  65.798  43.335 -0.00 11.00           C  
ATOM   1709  CD1 TYR   533      34.812  66.616  44.455 -0.19  6.00           C  
ATOM   1710  CD2 TYR   533      35.359  66.035  42.160 -0.19  6.00           C  
ATOM   1711  CE1 TYR   533      35.805  67.618  44.369 -0.23 41.00           C  
ATOM   1712  CE2 TYR   533      36.239  67.123  42.079 -0.23 41.00           C  
ATOM   1713  CZ  TYR   533      36.478  68.001  43.154  0.32 26.00           C  
ATOM   1714  OH  TYR   533      37.337  69.073  43.129 -0.55 79.00           O  
ATOM   1715  H   TYR   533      32.053  65.998  45.020  0.27 19.00           H  
ATOM   1716  HH  TYR   533      37.401  69.659  43.886  0.39 92.00           H  
ATOM   1717  N   ILE   534      30.612  63.242  42.179 -0.41 57.00           N  
ATOM   1718  CA  ILE   534      29.642  62.075  42.025 -0.05 97.00           C  
ATOM   1719  C   ILE   534      30.285  61.051  41.150  0.59 73.00           C  
ATOM   1720  O   ILE   534      30.819  61.394  40.068 -0.56 79.00           O  
ATOM   1721  CB  ILE   534      28.205  62.596  41.581  0.13  3.00           C  
ATOM   1722  CG1 ILE   534      27.397  63.277  42.626 -0.04 30.00           C  
ATOM   1723  CG2 ILE   534      27.416  61.387  40.913 -0.32  4.00           C  
ATOM   1724  CD1 ILE   534      28.010  64.676  43.064 -0.06 60.00           C  
ATOM   1725  H   ILE   534      30.739  63.762  41.322  0.27 19.00           H  
ATOM   1726  N   ILE   535      30.454  59.853  41.733 -0.41 57.00           N  
ATOM   1727  CA  ILE   535      31.030  58.725  41.063 -0.05 97.00           C  
ATOM   1728  C   ILE   535      29.748  58.047  40.369  0.59 73.00           C  
ATOM   1729  O   ILE   535      28.845  57.577  41.031 -0.56 79.00           O  
ATOM   1730  CB  ILE   535      31.591  57.797  42.220  0.13  3.00           C  
ATOM   1731  CG1 ILE   535      32.772  58.328  43.095 -0.04 30.00           C  
ATOM   1732  CG2 ILE   535      32.010  56.548  41.626 -0.32  4.00           C  
ATOM   1733  CD1 ILE   535      32.969  57.667  44.454 -0.06 60.00           C  
ATOM   1734  H   ILE   535      30.150  59.763  42.692  0.27 19.00           H  
ATOM   1735  N   PHE   536      29.734  58.132  39.037 -0.41 57.00           N  
ATOM   1736  CA  PHE   536      28.649  57.524  38.188 -0.00 24.00           C  
ATOM   1737  C   PHE   536      28.794  55.954  38.002  0.59 73.00           C  
ATOM   1738  O   PHE   536      27.816  55.252  37.983 -0.56 79.00           O  
ATOM   1739  CB  PHE   536      28.625  58.166  36.817 -0.03 43.00           C  
ATOM   1740  CG  PHE   536      28.042  59.628  36.839  0.01 18.00           C  
ATOM   1741  CD1 PHE   536      26.630  59.856  36.655 -0.12 56.00           C  
ATOM   1742  CD2 PHE   536      29.015  60.700  36.918 -0.12 56.00           C  
ATOM   1743  CE1 PHE   536      26.262  61.229  36.439 -0.17  4.00           C  
ATOM   1744  CE2 PHE   536      28.543  62.071  36.805 -0.17  4.00           C  
ATOM   1745  CZ  PHE   536      27.182  62.314  36.564 -0.10 72.00           C  
ATOM   1746  H   PHE   536      30.509  58.550  38.543  0.27 19.00           H  
ATOM   1747  N   ALA   537      30.028  55.435  38.025 -0.41 57.00           N  
ATOM   1748  CA  ALA   537      30.282  54.084  37.683  0.03 37.00           C  
ATOM   1749  C   ALA   537      31.675  53.521  38.182  0.59 73.00           C  
ATOM   1750  O   ALA   537      32.566  54.286  38.621 -0.56 79.00           O  
ATOM   1751  CB  ALA   537      30.208  53.898  36.153 -0.18 25.00           C  
ATOM   1752  H   ALA   537      30.777  56.085  38.217  0.27 19.00           H  
ATOM   1753  N   LEU   538      31.892  52.198  38.173 -0.41 57.00           N  
ATOM   1754  CA  LEU   538      32.971  51.464  38.925 -0.05 18.00           C  
ATOM   1755  C   LEU   538      33.197  50.160  38.204  0.59 73.00           C  
ATOM   1756  O   LEU   538      32.231  49.482  37.802 -0.56 79.00           O  
ATOM   1757  CB  LEU   538      32.527  51.253  40.372 -0.11  2.00           C  
ATOM   1758  CG  LEU   538      32.590  52.469  41.294  0.35 31.00           C  
ATOM   1759  CD1 LEU   538      32.321  52.095  42.721 -0.41 21.00           C  
ATOM   1760  CD2 LEU   538      33.980  53.155  41.346 -0.41 21.00           C  
ATOM   1761  H   LEU   538      31.105  51.653  37.851  0.27 19.00           H  
ATOM   1762  N   GLU   539      34.459  49.633  38.069 -0.51 63.00           N  
ATOM   1763  CA  GLU   539      34.873  48.307  37.579  0.03 97.00           C  
ATOM   1764  C   GLU   539      36.103  47.708  38.195  0.53 66.00           C  
ATOM   1765  O   GLU   539      37.133  48.365  38.282 -0.58 19.00           O  
ATOM   1766  CB  GLU   539      34.969  48.281  36.019  0.05 60.00           C  
ATOM   1767  CG  GLU   539      33.834  48.803  35.128  0.01 36.00           C  
ATOM   1768  CD  GLU   539      32.553  47.924  35.229  0.80 54.00           C  
ATOM   1769  OE1 GLU   539      32.415  46.950  35.962 -0.81 88.00           O  
ATOM   1770  OE2 GLU   539      31.730  48.157  34.313 -0.81 88.00           O1-
ATOM   1771  H   GLU   539      35.253  50.163  38.401  0.29 36.00           H  
ATOM   1772  N   HIE   540      36.031  46.462  38.640 -0.41 57.00           N  
ATOM   1773  CA  HIE   540      37.249  45.746  39.150 -0.05 81.00           C  
ATOM   1774  C   HIE   540      37.339  44.423  38.387  0.59 73.00           C  
ATOM   1775  O   HIE   540      36.990  43.382  38.971 -0.56 79.00           O  
ATOM   1776  CB  HIE   540      37.180  45.730  40.715 -0.00 74.00           C  
ATOM   1777  CG  HIE   540      38.406  45.080  41.370  0.18 68.00           C  
ATOM   1778  CD2 HIE   540      39.708  45.049  40.899 -0.22  7.00           C  
ATOM   1779  ND1 HIE   540      38.539  44.795  42.710 -0.54 32.00           N  
ATOM   1780  CE1 HIE   540      39.812  44.511  43.029  0.16 35.00           C  
ATOM   1781  NE2 HIE   540      40.574  44.706  41.879 -0.27 95.00           N  
ATOM   1782  H   HIE   540      35.172  45.972  38.437  0.27 19.00           H  
ATOM   1783  HE2 HIE   540      41.582  44.670  41.850  0.33 39.00           H  
ATOM   1784  N   PHE   541      37.809  44.562  37.164 -0.41 57.00           N  
ATOM   1785  CA  PHE   541      38.096  43.513  36.228 -0.00 24.00           C  
ATOM   1786  C   PHE   541      39.270  42.618  36.726  0.59 73.00           C  
ATOM   1787  O   PHE   541      40.354  43.106  37.047 -0.56 79.00           O  
ATOM   1788  CB  PHE   541      38.324  44.129  34.859 -0.03 43.00           C  
ATOM   1789  CG  PHE   541      38.442  43.028  33.784  0.01 18.00           C  
ATOM   1790  CD1 PHE   541      39.727  42.688  33.260 -0.12 56.00           C  
ATOM   1791  CD2 PHE   541      37.344  42.477  33.103 -0.12 56.00           C  
ATOM   1792  CE1 PHE   541      39.921  41.873  32.145 -0.17  4.00           C  
ATOM   1793  CE2 PHE   541      37.495  41.749  31.843 -0.17  4.00           C  
ATOM   1794  CZ  PHE   541      38.798  41.404  31.402 -0.10 72.00           C  
ATOM   1795  H   PHE   541      38.014  45.518  36.910  0.27 19.00           H  
ATOM   1796  N   PHE   542      39.047  41.253  36.822 -0.41 57.00           N  
ATOM   1797  CA  PHE   542      40.099  40.295  37.074 -0.00 24.00           C  
ATOM   1798  C   PHE   542      40.631  39.672  35.790  0.59 73.00           C  
ATOM   1799  O   PHE   542      39.899  39.504  34.803 -0.56 79.00           O  
ATOM   1800  CB  PHE   542      39.685  39.282  38.068 -0.03 43.00           C  
ATOM   1801  CG  PHE   542      39.803  39.775  39.478  0.01 18.00           C  
ATOM   1802  CD1 PHE   542      39.097  40.949  39.886 -0.12 56.00           C  
ATOM   1803  CD2 PHE   542      40.680  39.136  40.330 -0.12 56.00           C  
ATOM   1804  CE1 PHE   542      39.236  41.355  41.233 -0.17  4.00           C  
ATOM   1805  CE2 PHE   542      40.933  39.666  41.609 -0.17  4.00           C  
ATOM   1806  CZ  PHE   542      40.175  40.772  42.072 -0.10 72.00           C  
ATOM   1807  H   PHE   542      38.091  40.958  36.687  0.27 19.00           H  
ATOM   1808  N   LEU   543      41.885  39.286  35.767 -0.41 57.00           N  
ATOM   1809  CA  LEU   543      42.511  38.532  34.692 -0.05 18.00           C  
ATOM   1810  C   LEU   543      42.326  37.092  35.140  0.59 73.00           C  
ATOM   1811  O   LEU   543      42.755  36.689  36.283 -0.56 79.00           O  
ATOM   1812  CB  LEU   543      43.913  39.037  34.464 -0.11  2.00           C  
ATOM   1813  CG  LEU   543      43.889  40.336  33.613  0.35 31.00           C  
ATOM   1814  CD1 LEU   543      45.329  40.975  33.675 -0.41 21.00           C  
ATOM   1815  CD2 LEU   543      43.541  40.124  32.095 -0.41 21.00           C  
ATOM   1816  H   LEU   543      42.372  39.420  36.642  0.27 19.00           H  
ATOM   1817  N   ARG   544      41.632  36.230  34.367 -0.34 79.00           N  
ATOM   1818  CA  ARG   544      41.508  34.774  34.557 -0.26 37.00           C  
ATOM   1819  C   ARG   544      41.476  33.839  33.324  0.73 41.00           C  
ATOM   1820  O   ARG   544      41.818  32.655  33.510 -0.58 94.00           O  
ATOM   1821  CB  ARG   544      40.234  34.523  35.356 -0.00  7.00           C  
ATOM   1822  CG  ARG   544      40.248  34.873  36.894  0.03 90.00           C  
ATOM   1823  CD  ARG   544      38.917  34.786  37.658  0.04 86.00           C  
ATOM   1824  NE  ARG   544      39.105  35.071  39.110 -0.52 95.00           N  
ATOM   1825  CZ  ARG   544      38.926  34.204  40.080  0.80 76.00           C  
ATOM   1826  NH1 ARG   544      38.577  32.950  39.969 -0.86 27.00           N1+
ATOM   1827  NH2 ARG   544      39.082  34.541  41.330 -0.86 27.00           N  
ATOM   1828  H   ARG   544      41.340  36.652  33.497  0.27 47.00           H  
ATOM   1829  HE  ARG   544      39.437  35.995  39.349  0.34 56.00           H  
ATOM   1830 HH11 ARG   544      38.705  32.377  39.147  0.44 78.00           H  
ATOM   1831 HH12 ARG   544      38.692  32.439  40.834  0.44 78.00           H  
ATOM   1832 HH21 ARG   544      39.187  35.492  41.652  0.44 78.00           H  
ATOM   1833 HH22 ARG   544      38.938  33.808  42.009  0.44 78.00           H  
ATOM   1834  N   ALA   545      41.073  34.314  32.126 -0.41 57.00           N  
ATOM   1835  CA  ALA   545      40.842  33.525  30.931  0.03 37.00           C  
ATOM   1836  C   ALA   545      41.889  33.749  29.786  0.59 73.00           C  
ATOM   1837  O   ALA   545      42.536  34.801  29.803 -0.56 79.00           O  
ATOM   1838  CB  ALA   545      39.412  33.689  30.414 -0.18 25.00           C  
ATOM   1839  H   ALA   545      40.893  35.296  31.967  0.27 19.00           H  
ATOM   1840  N   LEU   546      41.915  32.788  28.877 -0.41 57.00           N  
ATOM   1841  CA  LEU   546      42.720  32.811  27.666 -0.05 18.00           C  
ATOM   1842  C   LEU   546      42.316  33.753  26.568  0.59 73.00           C  
ATOM   1843  O   LEU   546      41.231  33.679  26.002 -0.56 79.00           O  
ATOM   1844  CB  LEU   546      42.678  31.415  27.028 -0.11  2.00           C  
ATOM   1845  CG  LEU   546      43.516  30.226  27.727  0.35 31.00           C  
ATOM   1846  CD1 LEU   546      43.110  28.860  27.166 -0.41 21.00           C  
ATOM   1847  CD2 LEU   546      44.974  30.365  27.520 -0.41 21.00           C  
ATOM   1848  H   LEU   546      41.363  31.961  29.060  0.27 19.00           H  
ATOM   1849  N   THR   547      43.158  34.708  26.390 -0.41 57.00           N  
ATOM   1850  CA  THR   547      42.898  35.815  25.528 -0.03 89.00           C  
ATOM   1851  C   THR   547      44.190  36.179  24.691  0.59 73.00           C  
ATOM   1852  O   THR   547      45.337  36.166  25.190 -0.56 79.00           O  
ATOM   1853  CB  THR   547      42.417  36.973  26.411  0.36 54.00           C  
ATOM   1854  CG2 THR   547      43.402  37.399  27.492 -0.24 38.00           C  
ATOM   1855  OG1 THR   547      42.101  38.008  25.467 -0.67 61.00           O  
ATOM   1856  H   THR   547      43.888  34.802  27.082  0.27 19.00           H  
ATOM   1857  HG1 THR   547      41.586  38.626  25.992  0.41  2.00           H  
ATOM   1858  N   GLY   548      44.017  36.597  23.444 -0.41 57.00           N  
ATOM   1859  CA  GLY   548      45.013  36.978  22.488 -0.02 52.00           C  
ATOM   1860  C   GLY   548      45.678  38.302  22.765  0.59 73.00           C  
ATOM   1861  O   GLY   548      46.905  38.474  22.529 -0.56 79.00           O  
ATOM   1862  H   GLY   548      43.047  36.642  23.167  0.27 19.00           H  
ATOM   1863  N   SER   549      45.017  39.193  23.424 -0.41 57.00           N  
ATOM   1864  CA  SER   549      45.599  40.450  24.006 -0.02 49.00           C  
ATOM   1865  C   SER   549      44.917  40.736  25.354  0.59 73.00           C  
ATOM   1866  O   SER   549      43.711  41.078  25.365 -0.56 79.00           O  
ATOM   1867  CB  SER   549      45.340  41.485  22.944  0.21 17.00           C  
ATOM   1868  OG  SER   549      45.672  42.843  23.308 -0.65 46.00           O  
ATOM   1869  H   SER   549      44.019  39.105  23.550  0.27 19.00           H  
ATOM   1870  HG  SER   549      46.550  43.054  22.984  0.42 75.00           H  
ATOM   1871  N   ALA   550      45.648  40.673  26.496 -0.41 57.00           N  
ATOM   1872  CA  ALA   550      45.078  41.154  27.790  0.03 37.00           C  
ATOM   1873  C   ALA   550      44.920  42.729  27.839  0.59 73.00           C  
ATOM   1874  O   ALA   550      43.859  43.049  28.361 -0.56 79.00           O  
ATOM   1875  CB  ALA   550      45.837  40.512  28.934 -0.18 25.00           C  
ATOM   1876  H   ALA   550      46.587  40.331  26.347  0.27 19.00           H  
ATOM   1877  N   PRO   551      45.794  43.602  27.296 -0.25 48.00           N  
ATOM   1878  CA  PRO   551      45.491  45.010  27.113 -0.02 66.00           C  
ATOM   1879  C   PRO   551      44.119  45.323  26.488  0.58 96.00           C  
ATOM   1880  O   PRO   551      43.394  46.205  27.022 -0.57 48.00           O  
ATOM   1881  CB  PRO   551      46.693  45.519  26.300 -0.00 70.00           C  
ATOM   1882  CG  PRO   551      47.820  44.601  26.644  0.01 89.00           C  
ATOM   1883  CD  PRO   551      47.160  43.241  26.802  0.01 92.00           C  
ATOM   1884  N   ALA   552      43.784  44.688  25.388 -0.41 57.00           N  
ATOM   1885  CA  ALA   552      42.599  44.998  24.597  0.03 37.00           C  
ATOM   1886  C   ALA   552      41.332  44.627  25.388  0.59 73.00           C  
ATOM   1887  O   ALA   552      40.266  45.225  25.227 -0.56 79.00           O  
ATOM   1888  CB  ALA   552      42.643  44.222  23.288 -0.18 25.00           C  
ATOM   1889  H   ALA   552      44.447  44.040  24.986  0.27 19.00           H  
ATOM   1890  N   ASP   553      41.444  43.647  26.346 -0.51 63.00           N  
ATOM   1891  CA  ASP   553      40.307  43.227  27.195  0.03 81.00           C  
ATOM   1892  C   ASP   553      40.118  44.250  28.388  0.53 66.00           C  
ATOM   1893  O   ASP   553      38.941  44.578  28.604 -0.58 19.00           O  
ATOM   1894  CB  ASP   553      40.443  41.742  27.596 -0.03  3.00           C  
ATOM   1895  CG  ASP   553      40.048  40.881  26.479  0.79 94.00           C  
ATOM   1896  OD1 ASP   553      39.529  41.374  25.396 -0.80 14.00           O  
ATOM   1897  OD2 ASP   553      40.385  39.641  26.584 -0.80 14.00           O1-
ATOM   1898  H   ASP   553      42.349  43.215  26.476  0.29 36.00           H  
ATOM   1899  N   ILE   554      41.112  44.814  29.006 -0.41 57.00           N  
ATOM   1900  CA  ILE   554      40.948  46.017  29.680 -0.05 97.00           C  
ATOM   1901  C   ILE   554      40.263  47.119  28.886  0.59 73.00           C  
ATOM   1902  O   ILE   554      39.427  47.836  29.393 -0.56 79.00           O  
ATOM   1903  CB  ILE   554      42.275  46.403  30.409  0.13  3.00           C  
ATOM   1904  CG1 ILE   554      42.754  45.343  31.384 -0.04 30.00           C  
ATOM   1905  CG2 ILE   554      42.035  47.767  31.111 -0.32  4.00           C  
ATOM   1906  CD1 ILE   554      44.205  45.338  31.909 -0.06 60.00           C  
ATOM   1907  H   ILE   554      42.035  44.408  28.951  0.27 19.00           H  
ATOM   1908  N   ALA   555      40.680  47.373  27.657 -0.41 57.00           N  
ATOM   1909  CA  ALA   555      40.163  48.426  26.773  0.03 37.00           C  
ATOM   1910  C   ALA   555      38.733  48.253  26.390  0.59 73.00           C  
ATOM   1911  O   ALA   555      38.009  49.199  26.382 -0.56 79.00           O  
ATOM   1912  CB  ALA   555      41.090  48.429  25.541 -0.18 25.00           C  
ATOM   1913  H   ALA   555      41.428  46.732  27.431  0.27 19.00           H  
ATOM   1914  N   ARG   556      38.219  46.971  26.201 -0.34 79.00           N  
ATOM   1915  CA  ARG   556      36.801  46.619  26.010 -0.26 37.00           C  
ATOM   1916  C   ARG   556      36.002  46.733  27.356  0.73 41.00           C  
ATOM   1917  O   ARG   556      34.812  46.915  27.330 -0.58 94.00           O  
ATOM   1918  CB  ARG   556      36.748  45.204  25.318 -0.00  7.00           C  
ATOM   1919  CG  ARG   556      36.778  45.353  23.822  0.03 90.00           C  
ATOM   1920  CD  ARG   556      36.652  43.996  23.082  0.04 86.00           C  
ATOM   1921  NE  ARG   556      37.812  43.117  23.195 -0.52 95.00           N  
ATOM   1922  CZ  ARG   556      38.753  42.929  22.315  0.80 76.00           C  
ATOM   1923  NH1 ARG   556      38.701  43.544  21.248 -0.86 27.00           N1+
ATOM   1924  NH2 ARG   556      39.766  42.157  22.628 -0.86 27.00           N  
ATOM   1925  H   ARG   556      38.898  46.306  25.858  0.27 47.00           H  
ATOM   1926  HE  ARG   556      37.819  42.618  24.073  0.34 56.00           H  
ATOM   1927 HH11 ARG   556      37.983  44.225  21.047  0.44 78.00           H  
ATOM   1928 HH12 ARG   556      39.532  43.469  20.680  0.44 78.00           H  
ATOM   1929 HH21 ARG   556      39.680  41.664  23.505  0.44 78.00           H  
ATOM   1930 HH22 ARG   556      40.526  42.036  21.973  0.44 78.00           H  
ATOM   1931  N   CYS   557      36.619  46.678  28.536 -0.41 57.00           N  
ATOM   1932  CA  CYS   557      36.014  46.941  29.861  0.02 13.00           C  
ATOM   1933  C   CYS   557      35.812  48.450  30.075  0.59 73.00           C  
ATOM   1934  O   CYS   557      34.756  48.871  30.626 -0.56 79.00           O  
ATOM   1935  CB  CYS   557      36.796  46.243  30.938 -0.12 31.00           C  
ATOM   1936  SG  CYS   557      36.074  46.521  32.554 -0.31 19.00           S  
ATOM   1937  H   CYS   557      37.610  46.486  28.514  0.27 19.00           H  
ATOM   1938  N   VAL   558      36.750  49.271  29.573 -0.41 57.00           N  
ATOM   1939  CA  VAL   558      36.695  50.719  29.593 -0.08 75.00           C  
ATOM   1940  C   VAL   558      35.668  51.205  28.510  0.59 73.00           C  
ATOM   1941  O   VAL   558      34.951  52.090  28.786 -0.56 79.00           O  
ATOM   1942  CB  VAL   558      38.027  51.403  29.524  0.29 85.00           C  
ATOM   1943  CG1 VAL   558      37.961  52.976  29.299 -0.31 92.00           C  
ATOM   1944  CG2 VAL   558      38.935  51.237  30.771 -0.31 92.00           C  
ATOM   1945  H   VAL   558      37.625  48.892  29.240  0.27 19.00           H  
ATOM   1946  N   VAL   559      35.603  50.652  27.306 -0.41 57.00           N  
ATOM   1947  CA  VAL   559      34.618  51.158  26.342 -0.08 75.00           C  
ATOM   1948  C   VAL   559      33.140  50.882  26.727  0.59 73.00           C  
ATOM   1949  O   VAL   559      32.235  51.737  26.663 -0.56 79.00           O  
ATOM   1950  CB  VAL   559      35.037  50.647  25.036  0.29 85.00           C  
ATOM   1951  CG1 VAL   559      33.929  50.726  23.979 -0.31 92.00           C  
ATOM   1952  CG2 VAL   559      36.296  51.281  24.459 -0.31 92.00           C  
ATOM   1953  H   VAL   559      36.366  50.152  26.875  0.27 19.00           H  
ATOM   1954  N   HIE   560      32.943  49.639  27.203 -0.41 57.00           N  
ATOM   1955  CA  HIE   560      31.643  49.249  27.767 -0.05 81.00           C  
ATOM   1956  C   HIE   560      31.189  50.002  28.997  0.59 73.00           C  
ATOM   1957  O   HIE   560      30.027  50.461  28.976 -0.56 79.00           O  
ATOM   1958  CB  HIE   560      31.618  47.728  28.151 -0.00 74.00           C  
ATOM   1959  CG  HIE   560      30.261  47.308  28.562  0.18 68.00           C  
ATOM   1960  CD2 HIE   560      29.874  46.719  29.717 -0.22  7.00           C  
ATOM   1961  ND1 HIE   560      29.129  47.592  27.799 -0.54 32.00           N  
ATOM   1962  CE1 HIE   560      28.070  47.058  28.426  0.16 35.00           C  
ATOM   1963  NE2 HIE   560      28.471  46.477  29.570 -0.27 95.00           N  
ATOM   1964  H   HIE   560      33.658  48.925  27.167  0.27 19.00           H  
ATOM   1965  HE2 HIE   560      27.853  45.954  30.175  0.33 39.00           H  
ATOM   1966  N   SER   561      32.060  50.303  29.984 -0.41 57.00           N  
ATOM   1967  CA  SER   561      31.696  51.062  31.155 -0.02 49.00           C  
ATOM   1968  C   SER   561      31.406  52.563  30.805  0.59 73.00           C  
ATOM   1969  O   SER   561      30.364  53.091  31.320 -0.56 79.00           O  
ATOM   1970  CB  SER   561      32.625  50.956  32.381  0.21 17.00           C  
ATOM   1971  OG  SER   561      32.010  51.515  33.543 -0.65 46.00           O  
ATOM   1972  H   SER   561      33.003  49.944  29.940  0.27 19.00           H  
ATOM   1973  HG  SER   561      31.793  50.805  34.153  0.42 75.00           H  
ATOM   1974  N   LEU   562      32.188  53.280  30.003 -0.41 57.00           N  
ATOM   1975  CA  LEU   562      31.866  54.573  29.440 -0.05 18.00           C  
ATOM   1976  C   LEU   562      30.536  54.597  28.694  0.59 73.00           C  
ATOM   1977  O   LEU   562      29.702  55.417  29.092 -0.56 79.00           O  
ATOM   1978  CB  LEU   562      33.011  55.029  28.496 -0.11  2.00           C  
ATOM   1979  CG  LEU   562      34.340  55.129  29.289  0.35 31.00           C  
ATOM   1980  CD1 LEU   562      35.533  55.266  28.298 -0.41 21.00           C  
ATOM   1981  CD2 LEU   562      34.301  56.217  30.311 -0.41 21.00           C  
ATOM   1982  H   LEU   562      33.001  52.828  29.610  0.27 19.00           H  
ATOM   1983  N   THR   563      30.300  53.591  27.828 -0.41 57.00           N  
ATOM   1984  CA  THR   563      29.041  53.407  27.053 -0.03 89.00           C  
ATOM   1985  C   THR   563      27.880  53.384  28.019  0.59 73.00           C  
ATOM   1986  O   THR   563      26.910  54.147  27.945 -0.56 79.00           O  
ATOM   1987  CB  THR   563      28.990  52.186  26.066  0.36 54.00           C  
ATOM   1988  CG2 THR   563      27.655  52.043  25.348 -0.24 38.00           C  
ATOM   1989  OG1 THR   563      30.029  52.324  25.044 -0.67 61.00           O  
ATOM   1990  H   THR   563      31.111  53.017  27.646  0.27 19.00           H  
ATOM   1991  HG1 THR   563      30.911  52.216  25.409  0.41  2.00           H  
ATOM   1992  N   GLN   564      27.945  52.535  29.040 -0.41 57.00           N  
ATOM   1993  CA  GLN   564      26.843  52.398  29.989 -0.00 31.00           C  
ATOM   1994  C   GLN   564      26.500  53.760  30.798  0.59 73.00           C  
ATOM   1995  O   GLN   564      25.323  53.832  31.214 -0.56 79.00           O  
ATOM   1996  CB  GLN   564      27.137  51.226  30.951 -0.00 36.00           C  
ATOM   1997  CG  GLN   564      27.218  49.874  30.308 -0.06 45.00           C  
ATOM   1998  CD  GLN   564      26.301  48.836  30.934  0.69 51.00           C  
ATOM   1999  NE2 GLN   564      26.878  47.957  31.701 -0.94  7.00           N  
ATOM   2000  OE1 GLN   564      25.100  48.798  30.639 -0.60 86.00           O  
ATOM   2001  H   GLN   564      28.721  51.898  29.142  0.27 19.00           H  
ATOM   2002 HE21 GLN   564      26.383  47.178  32.110  0.42 51.00           H  
ATOM   2003 HE22 GLN   564      27.860  48.081  31.905  0.42 51.00           H  
ATOM   2004  N   VAL   565      27.347  54.701  31.032 -0.41 57.00           N  
ATOM   2005  CA  VAL   565      27.067  56.051  31.561 -0.08 75.00           C  
ATOM   2006  C   VAL   565      26.606  57.087  30.538  0.59 73.00           C  
ATOM   2007  O   VAL   565      25.669  57.877  30.844 -0.56 79.00           O  
ATOM   2008  CB  VAL   565      28.249  56.603  32.305  0.29 85.00           C  
ATOM   2009  CG1 VAL   565      27.944  57.944  32.941 -0.31 92.00           C  
ATOM   2010  CG2 VAL   565      28.678  55.800  33.464 -0.31 92.00           C  
ATOM   2011  H   VAL   565      28.332  54.482  30.982  0.27 19.00           H  
ATOM   2012  N   LEU   566      27.181  57.053  29.364 -0.41 57.00           N  
ATOM   2013  CA  LEU   566      26.699  58.004  28.346 -0.05 18.00           C  
ATOM   2014  C   LEU   566      25.343  57.527  27.717  0.59 73.00           C  
ATOM   2015  O   LEU   566      24.643  58.390  27.057 -0.56 79.00           O  
ATOM   2016  CB  LEU   566      27.694  58.180  27.203 -0.11  2.00           C  
ATOM   2017  CG  LEU   566      29.041  58.756  27.656  0.35 31.00           C  
ATOM   2018  CD1 LEU   566      30.131  58.278  26.720 -0.41 21.00           C  
ATOM   2019  CD2 LEU   566      29.048  60.292  27.743 -0.41 21.00           C  
ATOM   2020  H   LEU   566      27.695  56.239  29.056  0.27 19.00           H  
ATOM   2021  N   ALA   567      24.931  56.285  27.987 -0.41 57.00           N  
ATOM   2022  CA  ALA   567      23.621  55.669  27.769  0.03 37.00           C  
ATOM   2023  C   ALA   567      22.613  55.966  28.863  0.59 73.00           C  
ATOM   2024  O   ALA   567      21.410  56.121  28.606 -0.56 79.00           O  
ATOM   2025  CB  ALA   567      23.647  54.115  27.556 -0.18 25.00           C  
ATOM   2026  H   ALA   567      25.676  55.637  28.201  0.27 19.00           H  
ATOM   2027  N   LEU   568      23.057  56.114  30.144 -0.41 57.00           N  
ATOM   2028  CA  LEU   568      22.289  56.491  31.371 -0.05 18.00           C  
ATOM   2029  C   LEU   568      22.082  57.993  31.272  0.59 73.00           C  
ATOM   2030  O   LEU   568      21.071  58.460  31.672 -0.56 79.00           O  
ATOM   2031  CB  LEU   568      23.059  56.008  32.581 -0.11  2.00           C  
ATOM   2032  CG  LEU   568      22.501  56.533  33.915  0.35 31.00           C  
ATOM   2033  CD1 LEU   568      21.092  55.982  34.268 -0.41 21.00           C  
ATOM   2034  CD2 LEU   568      23.481  56.098  34.975 -0.41 21.00           C  
ATOM   2035  H   LEU   568      24.027  55.910  30.337  0.27 19.00           H  
ATOM   2036  N   HIE   569      22.957  58.694  30.573 -0.41 57.00           N  
ATOM   2037  CA  HIE   569      22.846  60.176  30.550 -0.05 81.00           C  
ATOM   2038  C   HIE   569      23.041  60.768  29.097  0.59 73.00           C  
ATOM   2039  O   HIE   569      24.108  61.326  28.721 -0.56 79.00           O  
ATOM   2040  CB  HIE   569      23.814  60.824  31.566 -0.00 74.00           C  
ATOM   2041  CG  HIE   569      23.557  60.594  33.026  0.18 68.00           C  
ATOM   2042  CD2 HIE   569      24.376  59.957  33.936 -0.22  7.00           C  
ATOM   2043  ND1 HIE   569      22.373  60.854  33.600 -0.54 32.00           N  
ATOM   2044  CE1 HIE   569      22.419  60.331  34.850  0.16 35.00           C  
ATOM   2045  NE2 HIE   569      23.602  59.742  35.049 -0.27 95.00           N  
ATOM   2046  H   HIE   569      23.839  58.304  30.273  0.27 19.00           H  
ATOM   2047  HE2 HIE   569      23.790  59.252  35.912  0.33 39.00           H  
ATOM   2048  N   PRO   570      21.930  60.631  28.295 -0.25 48.00           N  
ATOM   2049  CA  PRO   570      21.905  61.193  26.907 -0.02 66.00           C  
ATOM   2050  C   PRO   570      22.035  62.742  26.879  0.58 96.00           C  
ATOM   2051  O   PRO   570      21.356  63.528  27.577 -0.57 48.00           O  
ATOM   2052  CB  PRO   570      20.580  60.727  26.347 -0.00 70.00           C  
ATOM   2053  CG  PRO   570      20.148  59.606  27.233  0.01 89.00           C  
ATOM   2054  CD  PRO   570      20.588  60.040  28.556  0.01 92.00           C  
ATOM   2055  N   GLY   571      22.783  63.201  25.920 -0.41 57.00           N  
ATOM   2056  CA  GLY   571      23.046  64.608  25.643 -0.02 52.00           C  
ATOM   2057  C   GLY   571      23.641  65.464  26.761  0.59 73.00           C  
ATOM   2058  O   GLY   571      23.647  66.716  26.710 -0.56 79.00           O  
ATOM   2059  H   GLY   571      23.330  62.507  25.431  0.27 19.00           H  
ATOM   2060  N   ALA   572      24.157  64.890  27.841 -0.41 57.00           N  
ATOM   2061  CA  ALA   572      24.567  65.445  29.100  0.03 37.00           C  
ATOM   2062  C   ALA   572      26.015  65.916  29.049  0.59 73.00           C  
ATOM   2063  O   ALA   572      26.443  66.870  29.705 -0.56 79.00           O  
ATOM   2064  CB  ALA   572      24.107  64.525  30.225 -0.18 25.00           C  
ATOM   2065  H   ALA   572      24.171  63.887  27.729  0.27 19.00           H  
ATOM   2066  N   PHE   573      26.924  65.178  28.331 -0.41 57.00           N  
ATOM   2067  CA  PHE   573      28.344  65.523  28.263 -0.00 24.00           C  
ATOM   2068  C   PHE   573      28.928  65.684  26.874  0.59 73.00           C  
ATOM   2069  O   PHE   573      28.590  64.963  25.955 -0.56 79.00           O  
ATOM   2070  CB  PHE   573      29.118  64.501  29.140 -0.03 43.00           C  
ATOM   2071  CG  PHE   573      28.560  64.261  30.509  0.01 18.00           C  
ATOM   2072  CD1 PHE   573      29.117  64.927  31.630 -0.12 56.00           C  
ATOM   2073  CD2 PHE   573      27.629  63.235  30.695 -0.12 56.00           C  
ATOM   2074  CE1 PHE   573      28.593  64.659  32.920 -0.17  4.00           C  
ATOM   2075  CE2 PHE   573      27.181  62.934  32.012 -0.17  4.00           C  
ATOM   2076  CZ  PHE   573      27.737  63.585  33.081 -0.10 72.00           C  
ATOM   2077  H   PHE   573      26.652  64.277  27.961  0.27 19.00           H  
ATOM   2078  N   ARG   574      29.799  66.704  26.783 -0.34 79.00           N  
ATOM   2079  CA  ARG   574      30.528  66.943  25.529 -0.26 37.00           C  
ATOM   2080  C   ARG   574      31.569  65.847  25.194  0.73 41.00           C  
ATOM   2081  O   ARG   574      31.917  65.742  24.012 -0.58 94.00           O  
ATOM   2082  CB  ARG   574      31.225  68.342  25.508 -0.00  7.00           C  
ATOM   2083  CG  ARG   574      32.116  68.579  26.766  0.03 90.00           C  
ATOM   2084  CD  ARG   574      32.662  70.030  26.682  0.04 86.00           C  
ATOM   2085  NE  ARG   574      33.555  70.283  27.904 -0.52 95.00           N  
ATOM   2086  CZ  ARG   574      34.221  71.361  28.079  0.80 76.00           C  
ATOM   2087  NH1 ARG   574      34.285  72.369  27.213 -0.86 27.00           N1+
ATOM   2088  NH2 ARG   574      34.907  71.417  29.230 -0.86 27.00           N  
ATOM   2089  H   ARG   574      29.778  67.384  27.530  0.27 47.00           H  
ATOM   2090  HE  ARG   574      33.707  69.506  28.532  0.34 56.00           H  
ATOM   2091 HH11 ARG   574      33.858  72.366  26.297  0.44 78.00           H  
ATOM   2092 HH12 ARG   574      34.796  73.208  27.449  0.44 78.00           H  
ATOM   2093 HH21 ARG   574      34.639  70.780  29.967  0.44 78.00           H  
ATOM   2094 HH22 ARG   574      35.301  72.262  29.619  0.44 78.00           H  
ATOM   2095  N   GLY   575      32.034  65.064  26.170 -0.41 57.00           N  
ATOM   2096  CA  GLY   575      33.372  64.392  26.181 -0.02 52.00           C  
ATOM   2097  C   GLY   575      33.807  63.673  27.423  0.59 73.00           C  
ATOM   2098  O   GLY   575      33.223  63.809  28.509 -0.56 79.00           O  
ATOM   2099  H   GLY   575      31.527  65.175  27.037  0.27 19.00           H  
ATOM   2100  N   VAL   576      34.776  62.840  27.203 -0.41 57.00           N  
ATOM   2101  CA  VAL   576      35.389  62.045  28.269 -0.08 75.00           C  
ATOM   2102  C   VAL   576      36.804  62.467  28.526  0.59 73.00           C  
ATOM   2103  O   VAL   576      37.446  62.933  27.634 -0.56 79.00           O  
ATOM   2104  CB  VAL   576      35.323  60.519  27.949  0.29 85.00           C  
ATOM   2105  CG1 VAL   576      35.696  59.767  29.180 -0.31 92.00           C  
ATOM   2106  CG2 VAL   576      33.909  60.129  27.538 -0.31 92.00           C  
ATOM   2107  H   VAL   576      35.080  62.657  26.257  0.27 19.00           H  
ATOM   2108  N   ARG   577      37.297  62.386  29.797 -0.34 79.00           N  
ATOM   2109  CA  ARG   577      38.702  62.626  30.137 -0.26 37.00           C  
ATOM   2110  C   ARG   577      39.338  61.437  30.850  0.73 41.00           C  
ATOM   2111  O   ARG   577      38.980  61.218  32.013 -0.58 94.00           O  
ATOM   2112  CB  ARG   577      38.940  64.007  30.848 -0.00  7.00           C  
ATOM   2113  CG  ARG   577      38.191  65.112  30.087  0.03 90.00           C  
ATOM   2114  CD  ARG   577      38.535  66.524  30.559  0.04 86.00           C  
ATOM   2115  NE  ARG   577      37.742  67.564  29.936 -0.52 95.00           N  
ATOM   2116  CZ  ARG   577      38.087  68.799  29.718  0.80 76.00           C  
ATOM   2117  NH1 ARG   577      39.330  69.157  29.858 -0.86 27.00           N1+
ATOM   2118  NH2 ARG   577      37.214  69.648  29.314 -0.86 27.00           N  
ATOM   2119  H   ARG   577      36.670  62.342  30.587  0.27 47.00           H  
ATOM   2120  HE  ARG   577      36.747  67.440  29.827  0.34 56.00           H  
ATOM   2121 HH11 ARG   577      39.953  68.370  29.960  0.44 78.00           H  
ATOM   2122 HH12 ARG   577      39.705  70.094  29.811  0.44 78.00           H  
ATOM   2123 HH21 ARG   577      36.252  69.340  29.314  0.44 78.00           H  
ATOM   2124 HH22 ARG   577      37.507  70.470  28.805  0.44 78.00           H  
ATOM   2125  N   VAL   578      40.275  60.768  30.141 -0.41 57.00           N  
ATOM   2126  CA  VAL   578      40.810  59.447  30.635 -0.08 75.00           C  
ATOM   2127  C   VAL   578      42.317  59.482  30.951  0.59 73.00           C  
ATOM   2128  O   VAL   578      43.025  59.808  30.053 -0.56 79.00           O  
ATOM   2129  CB  VAL   578      40.553  58.260  29.627  0.29 85.00           C  
ATOM   2130  CG1 VAL   578      40.835  56.865  30.280 -0.31 92.00           C  
ATOM   2131  CG2 VAL   578      39.103  58.200  29.121 -0.31 92.00           C  
ATOM   2132  H   VAL   578      40.518  61.025  29.194  0.27 19.00           H  
ATOM   2133  N   ALA   579      42.707  59.128  32.128 -0.41 57.00           N  
ATOM   2134  CA  ALA   579      44.020  58.700  32.628  0.03 37.00           C  
ATOM   2135  C   ALA   579      44.187  57.163  32.789  0.59 73.00           C  
ATOM   2136  O   ALA   579      43.275  56.491  33.275 -0.56 79.00           O  
ATOM   2137  CB  ALA   579      44.178  59.325  34.042 -0.18 25.00           C  
ATOM   2138  H   ALA   579      41.930  58.984  32.757  0.27 19.00           H  
ATOM   2139  N   VAL   580      45.414  56.661  32.407 -0.41 57.00           N  
ATOM   2140  CA  VAL   580      45.683  55.204  32.383 -0.08 75.00           C  
ATOM   2141  C   VAL   580      47.032  54.920  33.014  0.59 73.00           C  
ATOM   2142  O   VAL   580      48.086  55.225  32.424 -0.56 79.00           O  
ATOM   2143  CB  VAL   580      45.523  54.510  30.998  0.29 85.00           C  
ATOM   2144  CG1 VAL   580      45.759  53.010  30.951 -0.31 92.00           C  
ATOM   2145  CG2 VAL   580      44.121  54.835  30.328 -0.31 92.00           C  
ATOM   2146  H   VAL   580      46.049  57.261  31.900  0.27 19.00           H  
ATOM   2147  N   GLU   581      47.147  54.312  34.198 -0.51 63.00           N  
ATOM   2148  CA  GLU   581      48.423  54.226  34.857  0.03 97.00           C  
ATOM   2149  C   GLU   581      49.394  53.214  34.167  0.53 66.00           C  
ATOM   2150  O   GLU   581      49.075  52.056  34.004 -0.58 19.00           O  
ATOM   2151  CB  GLU   581      48.101  53.729  36.293  0.05 60.00           C  
ATOM   2152  CG  GLU   581      49.287  53.552  37.158  0.01 36.00           C  
ATOM   2153  CD  GLU   581      48.894  52.734  38.461  0.80 54.00           C  
ATOM   2154  OE1 GLU   581      49.139  51.504  38.559 -0.81 88.00           O  
ATOM   2155  OE2 GLU   581      48.393  53.325  39.459 -0.81 88.00           O1-
ATOM   2156  H   GLU   581      46.367  53.879  34.673  0.29 36.00           H  
ATOM   2157  N   GLY   582      50.582  53.661  33.784 -0.41 57.00           N  
ATOM   2158  CA  GLY   582      51.593  52.757  33.170 -0.02 52.00           C  
ATOM   2159  C   GLY   582      52.505  52.027  34.178  0.59 73.00           C  
ATOM   2160  O   GLY   582      53.433  51.377  33.724 -0.56 79.00           O  
ATOM   2161  H   GLY   582      50.860  54.603  34.015  0.27 19.00           H  
ATOM   2162  N   ASN   583      52.258  52.105  35.484 -0.41 57.00           N  
ATOM   2163  CA  ASN   583      53.269  51.656  36.450  0.01 43.00           C  
ATOM   2164  C   ASN   583      53.817  50.228  36.366  0.59 73.00           C  
ATOM   2165  O   ASN   583      55.043  50.008  36.541 -0.56 79.00           O  
ATOM   2166  CB  ASN   583      52.853  52.044  37.860 -0.20 41.00           C  
ATOM   2167  CG  ASN   583      53.151  53.460  38.192  0.71 30.00           C  
ATOM   2168  ND2 ASN   583      54.365  53.713  38.649 -0.91 91.00           N  
ATOM   2169  OD1 ASN   583      52.434  54.353  37.946 -0.59 31.00           O  
ATOM   2170  H   ASN   583      51.357  52.431  35.806  0.27 19.00           H  
ATOM   2171 HD21 ASN   583      54.520  54.684  38.881  0.41 96.00           H  
ATOM   2172 HD22 ASN   583      54.854  52.969  39.127  0.41 96.00           H  
ATOM   2173  N   SER   584      52.907  49.277  36.069 -0.41 57.00           N  
ATOM   2174  CA  SER   584      53.394  47.984  35.658 -0.02 49.00           C  
ATOM   2175  C   SER   584      53.700  47.803  34.193  0.59 73.00           C  
ATOM   2176  O   SER   584      54.689  47.101  33.944 -0.56 79.00           O  
ATOM   2177  CB  SER   584      52.406  46.907  36.227  0.21 17.00           C  
ATOM   2178  OG  SER   584      52.904  45.701  35.821 -0.65 46.00           O  
ATOM   2179  H   SER   584      51.972  49.501  35.758  0.27 19.00           H  
ATOM   2180  HG  SER   584      52.415  45.068  36.352  0.42 75.00           H  
ATOM   2181  N   SER   585      52.989  48.413  33.263 -0.41 57.00           N  
ATOM   2182  CA  SER   585      53.340  48.357  31.844 -0.02 49.00           C  
ATOM   2183  C   SER   585      52.894  49.631  31.070  0.59 73.00           C  
ATOM   2184  O   SER   585      51.763  49.641  30.536 -0.56 79.00           O  
ATOM   2185  CB  SER   585      52.865  47.150  31.076  0.21 17.00           C  
ATOM   2186  OG  SER   585      53.334  47.165  29.788 -0.65 46.00           O  
ATOM   2187  H   SER   585      52.159  48.913  33.548  0.27 19.00           H  
ATOM   2188  HG  SER   585      54.292  47.178  29.826  0.42 75.00           H  
ATOM   2189  N   GLN   586      53.792  50.646  30.897 -0.41 57.00           N  
ATOM   2190  CA  GLN   586      53.546  51.835  30.044 -0.00 31.00           C  
ATOM   2191  C   GLN   586      53.303  51.509  28.549  0.59 73.00           C  
ATOM   2192  O   GLN   586      52.673  52.267  27.837 -0.56 79.00           O  
ATOM   2193  CB  GLN   586      54.751  52.824  30.125 -0.00 36.00           C  
ATOM   2194  CG  GLN   586      55.471  53.064  31.451 -0.06 45.00           C  
ATOM   2195  CD  GLN   586      56.538  52.046  31.892  0.69 51.00           C  
ATOM   2196  NE2 GLN   586      57.480  52.376  32.772 -0.94  7.00           N  
ATOM   2197  OE1 GLN   586      56.571  50.884  31.414 -0.60 86.00           O  
ATOM   2198  H   GLN   586      54.781  50.491  31.034  0.27 19.00           H  
ATOM   2199 HE21 GLN   586      58.042  51.706  33.278  0.42 51.00           H  
ATOM   2200 HE22 GLN   586      57.406  53.356  33.003  0.42 51.00           H  
ATOM   2201  N   ASP   587      53.766  50.385  28.076 -0.51 63.00           N  
ATOM   2202  CA  ASP   587      53.381  49.746  26.820  0.03 81.00           C  
ATOM   2203  C   ASP   587      51.893  49.390  26.758  0.53 66.00           C  
ATOM   2204  O   ASP   587      51.163  49.771  25.868 -0.58 19.00           O  
ATOM   2205  CB  ASP   587      54.283  48.512  26.589 -0.03  3.00           C  
ATOM   2206  CG  ASP   587      55.680  48.945  26.070  0.79 94.00           C  
ATOM   2207  OD1 ASP   587      55.912  50.028  25.480 -0.80 14.00           O  
ATOM   2208  OD2 ASP   587      56.548  48.094  26.270 -0.80 14.00           O1-
ATOM   2209  H   ASP   587      54.220  49.831  28.789  0.29 36.00           H  
ATOM   2210  N   SER   588      51.442  48.574  27.664 -0.41 57.00           N  
ATOM   2211  CA  SER   588      50.052  48.128  27.746 -0.02 49.00           C  
ATOM   2212  C   SER   588      49.047  49.207  28.022  0.59 73.00           C  
ATOM   2213  O   SER   588      47.983  49.222  27.449 -0.56 79.00           O  
ATOM   2214  CB  SER   588      49.845  47.041  28.841  0.21 17.00           C  
ATOM   2215  OG  SER   588      50.500  45.812  28.456 -0.65 46.00           O  
ATOM   2216  H   SER   588      52.127  48.144  28.269  0.27 19.00           H  
ATOM   2217  HG  SER   588      51.330  46.009  28.019  0.42 75.00           H  
ATOM   2218  N   ALA   589      49.456  50.254  28.785 -0.41 57.00           N  
ATOM   2219  CA  ALA   589      48.711  51.409  28.961  0.03 37.00           C  
ATOM   2220  C   ALA   589      48.457  52.211  27.661  0.59 73.00           C  
ATOM   2221  O   ALA   589      47.313  52.618  27.386 -0.56 79.00           O  
ATOM   2222  CB  ALA   589      49.456  52.273  29.993 -0.18 25.00           C  
ATOM   2223  H   ALA   589      50.227  50.138  29.427  0.27 19.00           H  
ATOM   2224  N   VAL   590      49.463  52.382  26.757 -0.41 57.00           N  
ATOM   2225  CA  VAL   590      49.216  52.861  25.365 -0.08 75.00           C  
ATOM   2226  C   VAL   590      48.447  51.887  24.472  0.59 73.00           C  
ATOM   2227  O   VAL   590      47.687  52.272  23.546 -0.56 79.00           O  
ATOM   2228  CB  VAL   590      50.611  53.180  24.735  0.29 85.00           C  
ATOM   2229  CG1 VAL   590      50.575  53.597  23.226 -0.31 92.00           C  
ATOM   2230  CG2 VAL   590      51.210  54.380  25.490 -0.31 92.00           C  
ATOM   2231  H   VAL   590      50.413  52.182  27.037  0.27 19.00           H  
ATOM   2232  N   ALA   591      48.530  50.550  24.683 -0.41 57.00           N  
ATOM   2233  CA  ALA   591      47.758  49.483  23.992  0.03 37.00           C  
ATOM   2234  C   ALA   591      46.234  49.546  24.373  0.59 73.00           C  
ATOM   2235  O   ALA   591      45.373  49.276  23.532 -0.56 79.00           O  
ATOM   2236  CB  ALA   591      48.327  48.151  24.408 -0.18 25.00           C  
ATOM   2237  H   ALA   591      49.175  50.257  25.402  0.27 19.00           H  
ATOM   2238  N   ILE   592      45.944  49.869  25.642 -0.41 57.00           N  
ATOM   2239  CA  ILE   592      44.594  50.142  26.161 -0.05 97.00           C  
ATOM   2240  C   ILE   592      44.033  51.485  25.617  0.59 73.00           C  
ATOM   2241  O   ILE   592      42.942  51.440  25.142 -0.56 79.00           O  
ATOM   2242  CB  ILE   592      44.643  50.177  27.680  0.13  3.00           C  
ATOM   2243  CG1 ILE   592      44.842  48.677  28.247 -0.04 30.00           C  
ATOM   2244  CG2 ILE   592      43.553  50.818  28.491 -0.32  4.00           C  
ATOM   2245  CD1 ILE   592      45.473  48.626  29.593 -0.06 60.00           C  
ATOM   2246  H   ILE   592      46.762  49.882  26.234  0.27 19.00           H  
ATOM   2247  N   ALA   593      44.694  52.636  25.674 -0.41 57.00           N  
ATOM   2248  CA  ALA   593      44.205  53.927  25.136  0.03 37.00           C  
ATOM   2249  C   ALA   593      43.945  53.774  23.620  0.59 73.00           C  
ATOM   2250  O   ALA   593      42.816  54.009  23.175 -0.56 79.00           O  
ATOM   2251  CB  ALA   593      45.226  55.032  25.402 -0.18 25.00           C  
ATOM   2252  H   ALA   593      45.614  52.577  26.086  0.27 19.00           H  
ATOM   2253  N   THR   594      44.927  53.372  22.796 -0.41 57.00           N  
ATOM   2254  CA  THR   594      44.698  53.169  21.387 -0.03 89.00           C  
ATOM   2255  C   THR   594      43.485  52.353  20.995  0.59 73.00           C  
ATOM   2256  O   THR   594      42.754  52.619  20.033 -0.56 79.00           O  
ATOM   2257  CB  THR   594      45.888  52.584  20.671  0.36 54.00           C  
ATOM   2258  CG2 THR   594      47.027  53.572  20.622 -0.24 38.00           C  
ATOM   2259  OG1 THR   594      46.202  51.262  21.217 -0.67 61.00           O  
ATOM   2260  H   THR   594      45.837  53.579  23.182  0.27 19.00           H  
ATOM   2261  HG1 THR   594      46.465  51.382  22.133  0.41  2.00           H  
ATOM   2262  N   HIE   595      43.186  51.260  21.748 -0.41 57.00           N  
ATOM   2263  CA  HIE   595      42.040  50.344  21.507 -0.05 81.00           C  
ATOM   2264  C   HIE   595      40.686  50.987  22.026  0.59 73.00           C  
ATOM   2265  O   HIE   595      39.690  51.032  21.298 -0.56 79.00           O  
ATOM   2266  CB  HIE   595      42.287  49.019  22.167 -0.00 74.00           C  
ATOM   2267  CG  HIE   595      41.372  47.925  21.611  0.18 68.00           C  
ATOM   2268  CD2 HIE   595      41.680  46.937  20.657 -0.22  7.00           C  
ATOM   2269  ND1 HIE   595      40.016  47.881  21.793 -0.54 32.00           N  
ATOM   2270  CE1 HIE   595      39.535  46.845  21.064  0.16 35.00           C  
ATOM   2271  NE2 HIE   595      40.539  46.191  20.431 -0.27 95.00           N  
ATOM   2272  H   HIE   595      43.849  51.010  22.466  0.27 19.00           H  
ATOM   2273  HE2 HIE   595      40.490  45.453  19.742  0.33 39.00           H  
ATOM   2274  N   VAL   596      40.710  51.755  23.150 -0.41 57.00           N  
ATOM   2275  CA  VAL   596      39.666  52.648  23.629 -0.08 75.00           C  
ATOM   2276  C   VAL   596      39.303  53.638  22.557  0.59 73.00           C  
ATOM   2277  O   VAL   596      38.153  53.732  22.191 -0.56 79.00           O  
ATOM   2278  CB  VAL   596      39.932  53.286  25.031  0.29 85.00           C  
ATOM   2279  CG1 VAL   596      38.975  54.459  25.467 -0.31 92.00           C  
ATOM   2280  CG2 VAL   596      40.008  52.245  26.140 -0.31 92.00           C  
ATOM   2281  H   VAL   596      41.614  51.881  23.583  0.27 19.00           H  
ATOM   2282  N   HIE   597      40.238  54.339  21.894 -0.41 57.00           N  
ATOM   2283  CA  HIE   597      39.974  55.261  20.750 -0.05 81.00           C  
ATOM   2284  C   HIE   597      39.369  54.449  19.558  0.59 73.00           C  
ATOM   2285  O   HIE   597      38.819  55.004  18.642 -0.56 79.00           O  
ATOM   2286  CB  HIE   597      41.217  56.038  20.466 -0.00 74.00           C  
ATOM   2287  CG  HIE   597      41.165  57.167  19.453  0.18 68.00           C  
ATOM   2288  CD2 HIE   597      40.054  57.741  18.953 -0.22  7.00           C  
ATOM   2289  ND1 HIE   597      42.276  57.945  19.169 -0.54 32.00           N  
ATOM   2290  CE1 HIE   597      41.850  59.002  18.503  0.16 35.00           C  
ATOM   2291  NE2 HIE   597      40.534  58.890  18.297 -0.27 95.00           N  
ATOM   2292  H   HIE   597      41.180  54.098  22.168  0.27 19.00           H  
ATOM   2293  HE2 HIE   597      40.076  59.553  17.688  0.33 39.00           H  
ATOM   2294  N   THR   598      39.589  53.132  19.390 -0.41 57.00           N  
ATOM   2295  CA  THR   598      39.176  52.367  18.200 -0.03 89.00           C  
ATOM   2296  C   THR   598      37.789  51.837  18.259  0.59 73.00           C  
ATOM   2297  O   THR   598      37.114  51.721  17.229 -0.56 79.00           O  
ATOM   2298  CB  THR   598      40.062  51.218  17.882  0.36 54.00           C  
ATOM   2299  CG2 THR   598      39.573  50.180  16.833 -0.24 38.00           C  
ATOM   2300  OG1 THR   598      41.341  51.664  17.505 -0.67 61.00           O  
ATOM   2301  H   THR   598      39.925  52.593  20.175  0.27 19.00           H  
ATOM   2302  HG1 THR   598      41.800  52.042  18.259  0.41  2.00           H  
ATOM   2303  N   GLU   599      37.137  51.702  19.449 -0.51 63.00           N  
ATOM   2304  CA  GLU   599      35.828  51.091  19.585  0.03 97.00           C  
ATOM   2305  C   GLU   599      34.736  51.934  20.369  0.53 66.00           C  
ATOM   2306  O   GLU   599      33.553  51.480  20.485 -0.58 19.00           O  
ATOM   2307  CB  GLU   599      36.077  49.758  20.240  0.05 60.00           C  
ATOM   2308  CG  GLU   599      36.737  48.640  19.411  0.01 36.00           C  
ATOM   2309  CD  GLU   599      35.810  47.967  18.419  0.80 54.00           C  
ATOM   2310  OE1 GLU   599      36.117  46.932  17.820 -0.81 88.00           O  
ATOM   2311  OE2 GLU   599      34.811  48.566  17.938 -0.81 88.00           O1-
ATOM   2312  H   GLU   599      37.678  51.907  20.276  0.29 36.00           H  
ATOM   2313  N   MET   600      34.986  53.139  20.909 -0.41 57.00           N  
ATOM   2314  CA  MET   600      34.065  53.796  21.842 -0.02 37.00           C  
ATOM   2315  C   MET   600      32.884  54.322  20.958  0.59 73.00           C  
ATOM   2316  O   MET   600      31.738  54.008  21.334 -0.56 79.00           O  
ATOM   2317  CB  MET   600      34.817  54.888  22.607  0.03 42.00           C  
ATOM   2318  CG  MET   600      33.905  55.534  23.668  0.00 18.00           C  
ATOM   2319  SD  MET   600      34.671  56.839  24.649 -0.27 37.00           S  
ATOM   2320  CE  MET   600      34.307  58.181  23.422 -0.05 36.00           C  
ATOM   2321  H   MET   600      35.797  53.633  20.565  0.27 19.00           H  
ATOM   2322  N   HIE   601      33.195  55.047  19.847 -0.41 57.00           N  
ATOM   2323  CA  HIE   601      32.186  55.578  18.902 -0.05 81.00           C  
ATOM   2324  C   HIE   601      31.209  54.507  18.314  0.59 73.00           C  
ATOM   2325  O   HIE   601      30.041  54.718  18.290 -0.56 79.00           O  
ATOM   2326  CB  HIE   601      32.924  56.355  17.729 -0.00 74.00           C  
ATOM   2327  CG  HIE   601      33.778  55.365  16.969  0.18 68.00           C  
ATOM   2328  CD2 HIE   601      35.072  54.951  17.270 -0.22  7.00           C  
ATOM   2329  ND1 HIE   601      33.402  54.822  15.761 -0.54 32.00           N  
ATOM   2330  CE1 HIE   601      34.377  54.008  15.433  0.16 35.00           C  
ATOM   2331  NE2 HIE   601      35.352  54.050  16.319 -0.27 95.00           N  
ATOM   2332  H   HIE   601      34.146  55.280  19.602  0.27 19.00           H  
ATOM   2333  HE2 HIE   601      36.189  53.486  16.270  0.33 39.00           H  
ATOM   2334  N   ARG   602      31.711  53.272  18.008 -0.34 79.00           N  
ATOM   2335  CA  ARG   602      30.865  52.130  17.474 -0.26 37.00           C  
ATOM   2336  C   ARG   602      30.086  51.406  18.572  0.73 41.00           C  
ATOM   2337  O   ARG   602      29.045  50.858  18.287 -0.58 94.00           O  
ATOM   2338  CB  ARG   602      31.730  51.127  16.687 -0.00  7.00           C  
ATOM   2339  CG  ARG   602      31.027  49.897  16.105  0.03 90.00           C  
ATOM   2340  CD  ARG   602      31.904  49.093  15.226  0.04 86.00           C  
ATOM   2341  NE  ARG   602      32.866  48.175  15.891 -0.52 95.00           N  
ATOM   2342  CZ  ARG   602      32.747  46.891  16.102  0.80 76.00           C  
ATOM   2343  NH1 ARG   602      33.724  46.297  16.668 -0.86 27.00           N1+
ATOM   2344  NH2 ARG   602      31.736  46.190  15.698 -0.86 27.00           N  
ATOM   2345  H   ARG   602      32.683  53.143  18.251  0.27 47.00           H  
ATOM   2346  HE  ARG   602      33.674  48.537  16.378  0.34 56.00           H  
ATOM   2347 HH11 ARG   602      34.515  46.848  16.969  0.44 78.00           H  
ATOM   2348 HH12 ARG   602      33.871  45.301  16.753  0.44 78.00           H  
ATOM   2349 HH21 ARG   602      30.865  46.696  15.617  0.44 78.00           H  
ATOM   2350 HH22 ARG   602      31.761  45.234  16.024  0.44 78.00           H  
ATOM   2351  N   LEU   603      30.489  51.563  19.867 -0.41 57.00           N  
ATOM   2352  CA  LEU   603      29.622  50.977  20.901 -0.05 18.00           C  
ATOM   2353  C   LEU   603      28.638  51.961  21.480  0.59 73.00           C  
ATOM   2354  O   LEU   603      27.480  51.580  21.752 -0.56 79.00           O  
ATOM   2355  CB  LEU   603      30.529  50.329  21.956 -0.11  2.00           C  
ATOM   2356  CG  LEU   603      29.774  49.278  22.755  0.35 31.00           C  
ATOM   2357  CD1 LEU   603      29.491  47.969  22.030 -0.41 21.00           C  
ATOM   2358  CD2 LEU   603      30.652  48.908  24.015 -0.41 21.00           C  
ATOM   2359  H   LEU   603      31.281  52.159  20.057  0.27 19.00           H  
ATOM   2360  N   LEU   604      29.003  53.270  21.577 -0.41 57.00           N  
ATOM   2361  CA  LEU   604      28.069  54.413  21.800 -0.05 18.00           C  
ATOM   2362  C   LEU   604      26.989  54.419  20.747  0.59 73.00           C  
ATOM   2363  O   LEU   604      25.822  54.841  20.976 -0.56 79.00           O  
ATOM   2364  CB  LEU   604      28.872  55.682  21.808 -0.11  2.00           C  
ATOM   2365  CG  LEU   604      29.636  55.859  23.074  0.35 31.00           C  
ATOM   2366  CD1 LEU   604      30.531  57.087  22.785 -0.41 21.00           C  
ATOM   2367  CD2 LEU   604      28.712  56.236  24.245 -0.41 21.00           C  
ATOM   2368  H   LEU   604      29.978  53.448  21.379  0.27 19.00           H  
ATOM   2369  N   ALA   605      27.270  54.027  19.499 -0.41 57.00           N  
ATOM   2370  CA  ALA   605      26.265  54.134  18.419  0.03 37.00           C  
ATOM   2371  C   ALA   605      25.203  53.081  18.405  0.59 73.00           C  
ATOM   2372  O   ALA   605      24.064  53.305  17.958 -0.56 79.00           O  
ATOM   2373  CB  ALA   605      26.961  54.061  17.041 -0.18 25.00           C  
ATOM   2374  H   ALA   605      28.211  53.855  19.177  0.27 19.00           H  
ATOM   2375  N   SER   606      25.481  51.911  19.055 -0.41 57.00           N  
ATOM   2376  CA  SER   606      24.386  50.917  19.326 -0.02 49.00           C  
ATOM   2377  C   SER   606      23.406  51.426  20.413  0.59 73.00           C  
ATOM   2378  O   SER   606      22.285  50.859  20.533 -0.56 79.00           O  
ATOM   2379  CB  SER   606      25.054  49.599  19.675  0.21 17.00           C  
ATOM   2380  OG  SER   606      25.476  48.918  18.478 -0.65 46.00           O  
ATOM   2381  H   SER   606      26.398  51.750  19.447  0.27 19.00           H  
ATOM   2382  HG  SER   606      24.660  48.516  18.169  0.42 75.00           H  
ATOM   2383  N   GLU   607      23.787  52.357  21.296 -0.51 63.00           N  
ATOM   2384  CA  GLU   607      22.823  53.200  22.051  0.03 97.00           C  
ATOM   2385  C   GLU   607      22.486  54.598  21.510  0.53 66.00           C  
ATOM   2386  O   GLU   607      21.642  55.269  22.103 -0.58 19.00           O  
ATOM   2387  CB  GLU   607      23.284  53.312  23.517  0.05 60.00           C  
ATOM   2388  CG  GLU   607      23.889  52.071  24.251  0.01 36.00           C  
ATOM   2389  CD  GLU   607      23.059  50.725  24.251  0.80 54.00           C  
ATOM   2390  OE1 GLU   607      21.785  50.663  24.186 -0.81 88.00           O  
ATOM   2391  OE2 GLU   607      23.842  49.716  24.251 -0.81 88.00           O1-
ATOM   2392  H   GLU   607      24.775  52.561  21.260  0.29 36.00           H  
ATOM   2393  N   GLY   608      23.069  54.931  20.364 -0.41 57.00           N  
ATOM   2394  CA  GLY   608      22.842  56.235  19.755 -0.02 52.00           C  
ATOM   2395  C   GLY   608      23.446  57.369  20.541  0.59 73.00           C  
ATOM   2396  O   GLY   608      23.135  58.568  20.265 -0.56 79.00           O  
ATOM   2397  H   GLY   608      23.616  54.313  19.783  0.27 19.00           H  
ATOM   2398  N   ALA   609      24.250  57.097  21.581 -0.41 57.00           N  
ATOM   2399  CA  ALA   609      24.829  58.118  22.484  0.03 37.00           C  
ATOM   2400  C   ALA   609      25.917  58.917  21.854  0.59 73.00           C  
ATOM   2401  O   ALA   609      26.479  59.824  22.510 -0.56 79.00           O  
ATOM   2402  CB  ALA   609      25.303  57.551  23.766 -0.18 25.00           C  
ATOM   2403  H   ALA   609      24.552  56.134  21.637  0.27 19.00           H  
ATOM   2404  N   ASP   610      26.257  58.590  20.613 -0.51 63.00           N  
ATOM   2405  CA  ASP   610      27.171  59.394  19.837  0.03 81.00           C  
ATOM   2406  C   ASP   610      26.543  60.644  19.158  0.53 66.00           C  
ATOM   2407  O   ASP   610      27.253  61.417  18.487 -0.58 19.00           O  
ATOM   2408  CB  ASP   610      27.754  58.430  18.796 -0.03  3.00           C  
ATOM   2409  CG  ASP   610      26.688  57.917  17.763  0.79 94.00           C  
ATOM   2410  OD1 ASP   610      27.154  57.399  16.703 -0.80 14.00           O  
ATOM   2411  OD2 ASP   610      25.505  58.056  18.047 -0.80 14.00           O1-
ATOM   2412  H   ASP   610      25.765  57.790  20.240  0.29 36.00           H  
ATOM   2413  N   ALA   611      25.182  60.843  19.231 -0.41 57.00           N  
ATOM   2414  CA  ALA   611      24.416  61.733  18.347  0.03 37.00           C  
ATOM   2415  C   ALA   611      24.757  61.659  16.789  0.59 73.00           C  
ATOM   2416  O   ALA   611      24.652  62.617  16.049 -0.56 79.00           O  
ATOM   2417  CB  ALA   611      24.498  63.161  18.870 -0.18 25.00           C  
ATOM   2418  H   ALA   611      24.638  60.148  19.722  0.27 19.00           H  
ATOM   2419  N   GLY   612      25.134  60.415  16.392 -0.41 57.00           N  
ATOM   2420  CA  GLY   612      25.625  60.119  14.995 -0.02 52.00           C  
ATOM   2421  C   GLY   612      27.112  60.510  14.745  0.59 73.00           C  
ATOM   2422  O   GLY   612      27.629  60.110  13.689 -0.56 79.00           O  
ATOM   2423  H   GLY   612      24.988  59.630  17.010  0.27 19.00           H  
ATOM   2424  N   SER   613      27.809  61.171  15.668 -0.41 57.00           N  
ATOM   2425  CA  SER   613      29.229  61.578  15.594 -0.02 49.00           C  
ATOM   2426  C   SER   613      30.062  60.819  16.635  0.59 73.00           C  
ATOM   2427  O   SER   613      30.416  59.607  16.502 -0.56 79.00           O  
ATOM   2428  CB  SER   613      29.400  63.078  15.640  0.21 17.00           C  
ATOM   2429  OG  SER   613      30.780  63.494  15.500 -0.65 46.00           O  
ATOM   2430  H   SER   613      27.416  61.400  16.570  0.27 19.00           H  
ATOM   2431  HG  SER   613      30.842  64.397  15.818  0.42 75.00           H  
ATOM   2432  N   GLY   614      30.376  61.474  17.723 -0.41 57.00           N  
ATOM   2433  CA  GLY   614      31.049  60.980  18.825 -0.02 52.00           C  
ATOM   2434  C   GLY   614      31.256  62.122  19.877  0.59 73.00           C  
ATOM   2435  O   GLY   614      31.545  63.247  19.545 -0.56 79.00           O  
ATOM   2436  H   GLY   614      30.077  62.434  17.815  0.27 19.00           H  
ATOM   2437  N   PRO   615      31.293  61.726  21.208 -0.25 48.00           N  
ATOM   2438  CA  PRO   615      31.818  62.691  22.190 -0.02 66.00           C  
ATOM   2439  C   PRO   615      33.302  62.857  22.203  0.58 96.00           C  
ATOM   2440  O   PRO   615      34.071  61.969  21.855 -0.57 48.00           O  
ATOM   2441  CB  PRO   615      31.391  62.217  23.552 -0.00 70.00           C  
ATOM   2442  CG  PRO   615      30.888  60.783  23.380  0.01 89.00           C  
ATOM   2443  CD  PRO   615      30.818  60.522  21.881  0.01 92.00           C  
ATOM   2444  N   GLU   616      33.808  63.995  22.610 -0.51 63.00           N  
ATOM   2445  CA  GLU   616      35.196  64.367  22.621  0.03 97.00           C  
ATOM   2446  C   GLU   616      36.078  63.531  23.580  0.53 66.00           C  
ATOM   2447  O   GLU   616      36.061  63.759  24.781 -0.58 19.00           O  
ATOM   2448  CB  GLU   616      35.289  65.834  22.950  0.05 60.00           C  
ATOM   2449  CG  GLU   616      36.634  66.586  22.614  0.01 36.00           C  
ATOM   2450  CD  GLU   616      36.850  66.876  21.167  0.80 54.00           C  
ATOM   2451  OE1 GLU   616      37.066  65.849  20.449 -0.81 88.00           O  
ATOM   2452  OE2 GLU   616      36.795  68.037  20.695 -0.81 88.00           O1-
ATOM   2453  H   GLU   616      33.165  64.727  22.876  0.29 36.00           H  
ATOM   2454  N   LEU   617      36.738  62.483  23.094 -0.41 57.00           N  
ATOM   2455  CA  LEU   617      37.673  61.553  23.843 -0.05 18.00           C  
ATOM   2456  C   LEU   617      39.103  62.150  23.989  0.59 73.00           C  
ATOM   2457  O   LEU   617      39.974  62.049  23.110 -0.56 79.00           O  
ATOM   2458  CB  LEU   617      37.656  60.303  22.998 -0.11  2.00           C  
ATOM   2459  CG  LEU   617      38.542  59.157  23.577  0.35 31.00           C  
ATOM   2460  CD1 LEU   617      38.024  58.818  24.969 -0.41 21.00           C  
ATOM   2461  CD2 LEU   617      38.300  57.892  22.791 -0.41 21.00           C  
ATOM   2462  H   LEU   617      36.534  62.320  22.119  0.27 19.00           H  
ATOM   2463  N   LEU   618      39.406  62.762  25.161 -0.41 57.00           N  
ATOM   2464  CA  LEU   618      40.745  63.288  25.473 -0.05 18.00           C  
ATOM   2465  C   LEU   618      41.397  62.257  26.386  0.59 73.00           C  
ATOM   2466  O   LEU   618      40.754  61.486  27.193 -0.56 79.00           O  
ATOM   2467  CB  LEU   618      40.650  64.617  26.198 -0.11  2.00           C  
ATOM   2468  CG  LEU   618      40.158  65.894  25.409  0.35 31.00           C  
ATOM   2469  CD1 LEU   618      40.024  67.065  26.333 -0.41 21.00           C  
ATOM   2470  CD2 LEU   618      40.885  66.225  24.132 -0.41 21.00           C  
ATOM   2471  H   LEU   618      38.646  62.813  25.825  0.27 19.00           H  
ATOM   2472  N   PHE   619      42.719  62.269  26.373 -0.41 57.00           N  
ATOM   2473  CA  PHE   619      43.568  61.423  27.287 -0.00 24.00           C  
ATOM   2474  C   PHE   619      44.577  62.292  27.950  0.59 73.00           C  
ATOM   2475  O   PHE   619      45.043  63.301  27.392 -0.56 79.00           O  
ATOM   2476  CB  PHE   619      44.333  60.253  26.538 -0.03 43.00           C  
ATOM   2477  CG  PHE   619      43.467  59.128  25.957  0.01 18.00           C  
ATOM   2478  CD1 PHE   619      43.056  59.163  24.591 -0.12 56.00           C  
ATOM   2479  CD2 PHE   619      43.073  57.979  26.737 -0.12 56.00           C  
ATOM   2480  CE1 PHE   619      42.415  58.072  24.050 -0.17  4.00           C  
ATOM   2481  CE2 PHE   619      42.454  56.893  26.201 -0.17  4.00           C  
ATOM   2482  CZ  PHE   619      42.094  56.950  24.849 -0.10 72.00           C  
ATOM   2483  H   PHE   619      43.215  63.039  25.947  0.27 19.00           H  
ATOM   2484  N   TYR   620      45.023  61.902  29.214 -0.41 57.00           N  
ATOM   2485  CA  TYR   620      46.214  62.527  29.872 -0.00 14.00           C  
ATOM   2486  C   TYR   620      47.464  61.738  29.528  0.59 73.00           C  
ATOM   2487  O   TYR   620      47.449  60.513  29.634 -0.56 79.00           O  
ATOM   2488  CB  TYR   620      45.971  62.505  31.417 -0.01 52.00           C  
ATOM   2489  CG  TYR   620      44.791  63.434  31.728 -0.00 11.00           C  
ATOM   2490  CD1 TYR   620      44.944  64.825  31.909 -0.19  6.00           C  
ATOM   2491  CD2 TYR   620      43.511  62.918  31.881 -0.19  6.00           C  
ATOM   2492  CE1 TYR   620      43.927  65.676  32.369 -0.23 41.00           C  
ATOM   2493  CE2 TYR   620      42.430  63.802  32.268 -0.23 41.00           C  
ATOM   2494  CZ  TYR   620      42.638  65.173  32.484  0.32 26.00           C  
ATOM   2495  OH  TYR   620      41.521  65.859  32.845 -0.55 79.00           O  
ATOM   2496  H   TYR   620      44.637  61.071  29.638  0.27 19.00           H  
ATOM   2497  HH  TYR   620      41.654  66.795  33.017  0.39 92.00           H  
ATOM   2498  N   HIE   621      48.468  62.475  29.104 -0.41 57.00           N  
ATOM   2499  CA  HIE   621      49.653  61.872  28.400 -0.05 81.00           C  
ATOM   2500  C   HIE   621      50.874  61.854  29.274  0.59 73.00           C  
ATOM   2501  O   HIE   621      50.989  62.704  30.197 -0.56 79.00           O  
ATOM   2502  CB  HIE   621      49.870  62.654  27.081 -0.00 74.00           C  
ATOM   2503  CG  HIE   621      48.824  62.495  25.980  0.18 68.00           C  
ATOM   2504  CD2 HIE   621      47.687  63.209  25.931 -0.22  7.00           C  
ATOM   2505  ND1 HIE   621      48.970  61.736  24.807 -0.54 32.00           N  
ATOM   2506  CE1 HIE   621      47.849  61.972  24.049  0.16 35.00           C  
ATOM   2507  NE2 HIE   621      47.144  62.936  24.691 -0.27 95.00           N  
ATOM   2508  H   HIE   621      48.330  63.474  29.146  0.27 19.00           H  
ATOM   2509  HE2 HIE   621      46.262  63.337  24.405  0.33 39.00           H  
ATOM   2510  N   CYS   622      51.857  61.009  29.016 -0.41 57.00           N  
ATOM   2511  CA  CYS   622      53.216  61.009  29.641  0.02 13.00           C  
ATOM   2512  C   CYS   622      54.318  60.663  28.682  0.59 73.00           C  
ATOM   2513  O   CYS   622      54.155  60.162  27.584 -0.56 79.00           O  
ATOM   2514  CB  CYS   622      53.215  60.217  30.960 -0.12 31.00           C  
ATOM   2515  SG  CYS   622      52.378  61.032  32.301 -0.31 19.00           S  
ATOM   2516  H   CYS   622      51.585  60.350  28.301  0.27 19.00           H  
ATOM   2517  N   GLU   623      55.581  61.020  29.014 -0.51 63.00           N  
ATOM   2518  CA  GLU   623      56.826  60.808  28.229  0.03 97.00           C  
ATOM   2519  C   GLU   623      57.416  59.457  28.762  0.53 66.00           C  
ATOM   2520  O   GLU   623      57.513  59.344  30.023 -0.58 19.00           O  
ATOM   2521  CB  GLU   623      57.716  61.975  28.642  0.05 60.00           C  
ATOM   2522  CG  GLU   623      59.029  61.985  27.901  0.01 36.00           C  
ATOM   2523  CD  GLU   623      59.886  63.213  28.199  0.80 54.00           C  
ATOM   2524  OE1 GLU   623      59.577  64.212  27.496 -0.81 88.00           O  
ATOM   2525  OE2 GLU   623      60.724  63.145  29.141 -0.81 88.00           O1-
ATOM   2526  H   GLU   623      55.723  61.392  29.943  0.29 36.00           H  
ATOM   2527  N   PRO   624      57.836  58.496  27.928 -0.25 48.00           N  
ATOM   2528  CA  PRO   624      58.642  57.341  28.450 -0.02 66.00           C  
ATOM   2529  C   PRO   624      60.104  57.760  28.857  0.58 96.00           C  
ATOM   2530  O   PRO   624      60.660  58.705  28.354 -0.57 48.00           O  
ATOM   2531  CB  PRO   624      58.761  56.321  27.306 -0.00 70.00           C  
ATOM   2532  CG  PRO   624      57.606  56.759  26.377  0.01 89.00           C  
ATOM   2533  CD  PRO   624      57.429  58.273  26.560  0.01 92.00           C  
ATOM   2534  N   PRO   625      60.784  56.979  29.737 -0.25 48.00           N  
ATOM   2535  CA  PRO   625      62.147  57.273  30.118 -0.02 66.00           C  
ATOM   2536  C   PRO   625      63.098  57.345  28.878  0.58 96.00           C  
ATOM   2537  O   PRO   625      63.095  56.471  27.962 -0.57 48.00           O  
ATOM   2538  CB  PRO   625      62.550  56.201  31.133 -0.00 70.00           C  
ATOM   2539  CG  PRO   625      61.219  55.657  31.684  0.01 89.00           C  
ATOM   2540  CD  PRO   625      60.298  55.883  30.547  0.01 92.00           C  
ATOM   2541  N   GLY   626      63.903  58.416  28.827 -0.41 57.00           N  
ATOM   2542  CA  GLY   626      64.805  58.740  27.708 -0.02 52.00           C  
ATOM   2543  C   GLY   626      64.118  59.276  26.411  0.59 73.00           C  
ATOM   2544  O   GLY   626      64.784  59.515  25.398 -0.56 79.00           O  
ATOM   2545  H   GLY   626      63.693  59.038  29.594  0.27 19.00           H  
ATOM   2546  N   SER   627      62.770  59.460  26.500 -0.41 57.00           N  
ATOM   2547  CA  SER   627      61.955  59.843  25.368 -0.02 49.00           C  
ATOM   2548  C   SER   627      61.646  61.365  25.093  0.59 73.00           C  
ATOM   2549  O   SER   627      61.834  62.188  25.960 -0.56 79.00           O  
ATOM   2550  CB  SER   627      60.684  59.067  25.509  0.21 17.00           C  
ATOM   2551  OG  SER   627      59.890  59.137  24.310 -0.65 46.00           O  
ATOM   2552  H   SER   627      62.305  59.229  27.368  0.27 19.00           H  
ATOM   2553  HG  SER   627      60.127  58.323  23.859  0.42 75.00           H  
ATOM   2554  N   ALA   628      61.159  61.681  23.891 -0.41 57.00           N  
ATOM   2555  CA  ALA   628      60.972  63.018  23.223  0.03 37.00           C  
ATOM   2556  C   ALA   628      59.621  62.999  22.481  0.59 73.00           C  
ATOM   2557  O   ALA   628      59.352  63.947  21.718 -0.56 79.00           O  
ATOM   2558  CB  ALA   628      62.149  63.413  22.330 -0.18 25.00           C  
ATOM   2559  H   ALA   628      61.167  60.883  23.273  0.27 19.00           H  
ATOM   2560  N   VAL   629      58.738  62.107  22.885 -0.41 57.00           N  
ATOM   2561  CA  VAL   629      57.339  61.935  22.313 -0.08 75.00           C  
ATOM   2562  C   VAL   629      56.410  61.512  23.407  0.59 73.00           C  
ATOM   2563  O   VAL   629      56.701  60.557  24.128 -0.56 79.00           O  
ATOM   2564  CB  VAL   629      57.267  61.069  21.043  0.29 85.00           C  
ATOM   2565  CG1 VAL   629      58.164  59.851  20.958 -0.31 92.00           C  
ATOM   2566  CG2 VAL   629      55.827  60.741  20.607 -0.31 92.00           C  
ATOM   2567  H   VAL   629      59.079  61.448  23.570  0.27 19.00           H  
ATOM   2568  N   LEU   630      55.330  62.289  23.598 -0.41 57.00           N  
ATOM   2569  CA  LEU   630      54.299  61.993  24.541 -0.05 18.00           C  
ATOM   2570  C   LEU   630      53.342  60.863  24.031  0.59 73.00           C  
ATOM   2571  O   LEU   630      53.055  60.840  22.860 -0.56 79.00           O  
ATOM   2572  CB  LEU   630      53.437  63.242  24.940 -0.11  2.00           C  
ATOM   2573  CG  LEU   630      54.139  64.414  25.640  0.35 31.00           C  
ATOM   2574  CD1 LEU   630      53.250  65.595  25.648 -0.41 21.00           C  
ATOM   2575  CD2 LEU   630      54.480  64.097  27.122 -0.41 21.00           C  
ATOM   2576  H   LEU   630      55.306  62.958  22.842  0.27 19.00           H  
ATOM   2577  N   TYR   631      52.807  60.052  24.964 -0.41 57.00           N  
ATOM   2578  CA  TYR   631      51.785  59.033  24.716 -0.00 14.00           C  
ATOM   2579  C   TYR   631      50.675  58.953  25.805  0.59 73.00           C  
ATOM   2580  O   TYR   631      51.053  59.331  26.913 -0.56 79.00           O  
ATOM   2581  CB  TYR   631      52.463  57.672  24.604 -0.01 52.00           C  
ATOM   2582  CG  TYR   631      53.501  57.465  23.562 -0.00 11.00           C  
ATOM   2583  CD1 TYR   631      54.866  57.567  23.887 -0.19  6.00           C  
ATOM   2584  CD2 TYR   631      53.192  57.081  22.243 -0.19  6.00           C  
ATOM   2585  CE1 TYR   631      55.818  57.322  22.872 -0.23 41.00           C  
ATOM   2586  CE2 TYR   631      54.160  56.856  21.249 -0.23 41.00           C  
ATOM   2587  CZ  TYR   631      55.495  56.895  21.599  0.32 26.00           C  
ATOM   2588  OH  TYR   631      56.464  56.618  20.640 -0.55 79.00           O  
ATOM   2589  H   TYR   631      53.167  60.114  25.906  0.27 19.00           H  
ATOM   2590  HH  TYR   631      57.315  56.548  21.079  0.39 92.00           H  
ATOM   2591  N   PRO   632      49.439  58.619  25.466 -0.25 48.00           N  
ATOM   2592  CA  PRO   632      48.287  58.694  26.355 -0.02 66.00           C  
ATOM   2593  C   PRO   632      48.263  57.882  27.693  0.58 96.00           C  
ATOM   2594  O   PRO   632      47.262  57.287  28.008 -0.57 48.00           O  
ATOM   2595  CB  PRO   632      47.097  58.352  25.463 -0.00 70.00           C  
ATOM   2596  CG  PRO   632      47.668  57.470  24.331  0.01 89.00           C  
ATOM   2597  CD  PRO   632      49.058  58.057  24.145  0.01 92.00           C  
ATOM   2598  N   PHE   633      49.342  57.822  28.436 -0.41 57.00           N  
ATOM   2599  CA  PHE   633      49.458  57.155  29.711 -0.00 24.00           C  
ATOM   2600  C   PHE   633      49.687  58.150  30.852  0.59 73.00           C  
ATOM   2601  O   PHE   633      49.886  59.353  30.637 -0.56 79.00           O  
ATOM   2602  CB  PHE   633      50.512  56.083  29.769 -0.03 43.00           C  
ATOM   2603  CG  PHE   633      52.022  56.404  29.786  0.01 18.00           C  
ATOM   2604  CD1 PHE   633      52.800  56.077  30.882 -0.12 56.00           C  
ATOM   2605  CD2 PHE   633      52.656  56.887  28.555 -0.12 56.00           C  
ATOM   2606  CE1 PHE   633      54.165  56.352  30.833 -0.17  4.00           C  
ATOM   2607  CE2 PHE   633      53.987  57.204  28.540 -0.17  4.00           C  
ATOM   2608  CZ  PHE   633      54.741  56.832  29.657 -0.10 72.00           C  
ATOM   2609  H   PHE   633      50.208  58.254  28.148  0.27 19.00           H  
ATOM   2610  N   PHE   634      49.682  57.600  32.094 -0.41 57.00           N  
ATOM   2611  CA  PHE   634      49.803  58.342  33.392 -0.00 24.00           C  
ATOM   2612  C   PHE   634      50.809  57.654  34.324  0.59 73.00           C  
ATOM   2613  O   PHE   634      51.074  56.468  34.126 -0.56 79.00           O  
ATOM   2614  CB  PHE   634      48.383  58.484  33.977 -0.03 43.00           C  
ATOM   2615  CG  PHE   634      48.194  59.503  35.128  0.01 18.00           C  
ATOM   2616  CD1 PHE   634      48.221  59.165  36.523 -0.12 56.00           C  
ATOM   2617  CD2 PHE   634      48.109  60.863  34.782 -0.12 56.00           C  
ATOM   2618  CE1 PHE   634      47.933  60.140  37.515 -0.17  4.00           C  
ATOM   2619  CE2 PHE   634      47.811  61.849  35.768 -0.17  4.00           C  
ATOM   2620  CZ  PHE   634      47.760  61.477  37.086 -0.10 72.00           C  
ATOM   2621  H   PHE   634      49.607  56.599  32.197  0.27 19.00           H  
ATOM   2622  N   LEU   635      51.308  58.286  35.364 -0.41 57.00           N  
ATOM   2623  CA  LEU   635      52.055  57.646  36.454 -0.05 18.00           C  
ATOM   2624  C   LEU   635      51.644  58.299  37.814  0.59 73.00           C  
ATOM   2625  O   LEU   635      51.462  59.500  37.904 -0.56 79.00           O  
ATOM   2626  CB  LEU   635      53.594  57.747  36.276 -0.11  2.00           C  
ATOM   2627  CG  LEU   635      54.208  57.017  35.044  0.35 31.00           C  
ATOM   2628  CD1 LEU   635      55.703  57.417  35.079 -0.41 21.00           C  
ATOM   2629  CD2 LEU   635      54.160  55.523  35.156 -0.41 21.00           C  
ATOM   2630  H   LEU   635      51.011  59.245  35.488  0.27 19.00           H  
ATOM   2631  N   LEU   636      51.463  57.458  38.846 -0.41 57.00           N  
ATOM   2632  CA  LEU   636      50.709  57.798  40.060 -0.05 18.00           C  
ATOM   2633  C   LEU   636      51.552  58.584  41.050  0.59 73.00           C  
ATOM   2634  O   LEU   636      50.982  59.331  41.791 -0.56 79.00           O  
ATOM   2635  CB  LEU   636      50.305  56.409  40.733 -0.11  2.00           C  
ATOM   2636  CG  LEU   636      49.631  56.490  42.062  0.35 31.00           C  
ATOM   2637  CD1 LEU   636      48.333  57.226  42.013 -0.41 21.00           C  
ATOM   2638  CD2 LEU   636      49.451  55.134  42.758 -0.41 21.00           C  
ATOM   2639  H   LEU   636      51.608  56.464  38.740  0.27 19.00           H  
ATOM   2640  N   ASN   637      52.859  58.381  41.083 -0.41 57.00           N  
ATOM   2641  CA  ASN   637      53.677  58.434  42.290  0.01 43.00           C  
ATOM   2642  C   ASN   637      53.860  59.929  42.712  0.59 73.00           C  
ATOM   2643  O   ASN   637      53.606  60.205  43.852 -0.56 79.00           O  
ATOM   2644  CB  ASN   637      54.968  57.677  42.053 -0.20 41.00           C  
ATOM   2645  CG  ASN   637      54.907  56.208  41.612  0.71 30.00           C  
ATOM   2646  ND2 ASN   637      55.487  55.302  42.347 -0.91 91.00           N  
ATOM   2647  OD1 ASN   637      54.254  55.914  40.650 -0.59 31.00           O  
ATOM   2648  H   ASN   637      53.353  58.123  40.241  0.27 19.00           H  
ATOM   2649 HD21 ASN   637      55.200  54.341  42.216  0.41 96.00           H  
ATOM   2650 HD22 ASN   637      55.897  55.567  43.230  0.41 96.00           H  
ATOM   2651  N   LYS   638      54.362  60.841  41.829 -0.34 79.00           N  
ATOM   2652  CA  LYS   638      54.513  62.307  42.110 -0.24  0.00           C  
ATOM   2653  C   LYS   638      53.193  63.069  42.117  0.73 41.00           C  
ATOM   2654  O   LYS   638      53.156  64.329  42.237 -0.58 94.00           O  
ATOM   2655  CB  LYS   638      55.590  62.846  41.113 -0.00 94.00           C  
ATOM   2656  CG  LYS   638      56.935  62.436  41.612  0.01 87.00           C  
ATOM   2657  CD  LYS   638      58.103  63.076  40.901 -0.04 79.00           C  
ATOM   2658  CE  LYS   638      59.477  62.670  41.463 -0.01 43.00           C  
ATOM   2659  NZ  LYS   638      60.453  61.975  40.538 -0.38 54.00           N1+
ATOM   2660  H   LYS   638      54.600  60.530  40.898  0.27 47.00           H  
ATOM   2661  HZ1 LYS   638      61.304  61.734  41.026  0.34  0.00           H  
ATOM   2662  HZ2 LYS   638      59.925  61.182  40.204  0.34  0.00           H  
ATOM   2663  HZ3 LYS   638      60.680  62.501  39.706  0.34  0.00           H  
ATOM   2664  N   GLN   639      52.057  62.365  41.976 -0.41 57.00           N  
ATOM   2665  CA  GLN   639      50.706  62.856  42.151 -0.00 31.00           C  
ATOM   2666  C   GLN   639      49.992  62.159  43.331  0.59 73.00           C  
ATOM   2667  O   GLN   639      48.944  62.641  43.741 -0.56 79.00           O  
ATOM   2668  CB  GLN   639      49.930  62.651  40.819 -0.00 36.00           C  
ATOM   2669  CG  GLN   639      50.521  63.425  39.601 -0.06 45.00           C  
ATOM   2670  CD  GLN   639      50.695  64.921  39.799  0.69 51.00           C  
ATOM   2671  NE2 GLN   639      51.861  65.472  39.637 -0.94  7.00           N  
ATOM   2672  OE1 GLN   639      49.720  65.664  39.969 -0.60 86.00           O  
ATOM   2673  H   GLN   639      52.128  61.396  41.696  0.27 19.00           H  
ATOM   2674 HE21 GLN   639      51.954  66.456  39.838  0.42 51.00           H  
ATOM   2675 HE22 GLN   639      52.652  64.852  39.536  0.42 51.00           H  
ATOM   2676  N   LYS   640      50.529  61.118  43.911 -0.34 79.00           N  
ATOM   2677  CA  LYS   640      49.865  60.308  44.964 -0.24  0.00           C  
ATOM   2678  C   LYS   640      49.592  61.121  46.237  0.73 41.00           C  
ATOM   2679  O   LYS   640      48.408  61.324  46.555 -0.58 94.00           O  
ATOM   2680  CB  LYS   640      50.751  59.005  45.205 -0.00 94.00           C  
ATOM   2681  CG  LYS   640      49.909  57.934  45.825  0.01 87.00           C  
ATOM   2682  CD  LYS   640      50.741  56.775  46.457 -0.04 79.00           C  
ATOM   2683  CE  LYS   640      49.900  55.757  47.182 -0.01 43.00           C  
ATOM   2684  NZ  LYS   640      50.545  55.204  48.345 -0.38 54.00           N1+
ATOM   2685  H   LYS   640      51.457  60.819  43.648  0.27 47.00           H  
ATOM   2686  HZ1 LYS   640      51.455  54.852  48.086  0.34  0.00           H  
ATOM   2687  HZ2 LYS   640      50.742  55.861  49.086  0.34  0.00           H  
ATOM   2688  HZ3 LYS   640      50.063  54.390  48.700  0.34  0.00           H  
ATOM   2689  N   THR   641      50.592  61.676  46.877 -0.41 57.00           N  
ATOM   2690  CA  THR   641      50.392  62.408  48.160 -0.03 89.00           C  
ATOM   2691  C   THR   641      49.461  63.648  48.121  0.59 73.00           C  
ATOM   2692  O   THR   641      48.667  63.715  49.096 -0.56 79.00           O  
ATOM   2693  CB  THR   641      51.815  62.736  48.664  0.36 54.00           C  
ATOM   2694  CG2 THR   641      51.800  63.525  49.983 -0.24 38.00           C  
ATOM   2695  OG1 THR   641      52.627  61.571  48.872 -0.67 61.00           O  
ATOM   2696  H   THR   641      51.510  61.642  46.457  0.27 19.00           H  
ATOM   2697  HG1 THR   641      53.388  61.761  49.425  0.41  2.00           H  
ATOM   2698  N   PRO   642      49.473  64.534  47.139 -0.25 48.00           N  
ATOM   2699  CA  PRO   642      48.436  65.585  46.924 -0.02 66.00           C  
ATOM   2700  C   PRO   642      47.066  65.032  46.544  0.58 96.00           C  
ATOM   2701  O   PRO   642      46.035  65.589  46.858 -0.57 48.00           O  
ATOM   2702  CB  PRO   642      49.073  66.637  45.918 -0.00 70.00           C  
ATOM   2703  CG  PRO   642      50.148  65.912  45.141  0.01 89.00           C  
ATOM   2704  CD  PRO   642      50.574  64.791  46.102  0.01 92.00           C  
ATOM   2705  N   ALA   643      46.955  63.900  45.798 -0.41 57.00           N  
ATOM   2706  CA  ALA   643      45.667  63.482  45.269  0.03 37.00           C  
ATOM   2707  C   ALA   643      44.798  62.773  46.242  0.59 73.00           C  
ATOM   2708  O   ALA   643      43.553  62.677  46.276 -0.56 79.00           O  
ATOM   2709  CB  ALA   643      45.885  62.653  44.020 -0.18 25.00           C  
ATOM   2710  H   ALA   643      47.793  63.363  45.625  0.27 19.00           H  
ATOM   2711  N   PHE   644      45.460  61.951  47.056 -0.41 57.00           N  
ATOM   2712  CA  PHE   644      44.922  61.268  48.209 -0.00 24.00           C  
ATOM   2713  C   PHE   644      44.493  62.293  49.275  0.59 73.00           C  
ATOM   2714  O   PHE   644      43.517  62.061  49.969 -0.56 79.00           O  
ATOM   2715  CB  PHE   644      46.068  60.387  48.798 -0.03 43.00           C  
ATOM   2716  CG  PHE   644      46.159  59.027  48.098  0.01 18.00           C  
ATOM   2717  CD1 PHE   644      46.317  59.001  46.640 -0.12 56.00           C  
ATOM   2718  CD2 PHE   644      45.977  57.835  48.860 -0.12 56.00           C  
ATOM   2719  CE1 PHE   644      46.418  57.691  46.048 -0.17  4.00           C  
ATOM   2720  CE2 PHE   644      46.055  56.555  48.268 -0.17  4.00           C  
ATOM   2721  CZ  PHE   644      46.346  56.532  46.887 -0.10 72.00           C  
ATOM   2722  H   PHE   644      46.438  61.838  46.831  0.27 19.00           H  
ATOM   2723  N   GLU   645      45.184  63.411  49.449 -0.51 63.00           N  
ATOM   2724  CA  GLU   645      44.754  64.554  50.330  0.03 97.00           C  
ATOM   2725  C   GLU   645      43.361  65.126  49.846  0.53 66.00           C  
ATOM   2726  O   GLU   645      42.468  65.425  50.640 -0.58 19.00           O  
ATOM   2727  CB  GLU   645      45.850  65.550  50.562  0.05 60.00           C  
ATOM   2728  CG  GLU   645      45.276  66.733  51.410  0.01 36.00           C  
ATOM   2729  CD  GLU   645      46.399  67.713  51.839  0.80 54.00           C  
ATOM   2730  OE1 GLU   645      46.947  67.698  52.957 -0.81 88.00           O  
ATOM   2731  OE2 GLU   645      46.787  68.509  50.957 -0.81 88.00           O1-
ATOM   2732  H   GLU   645      46.040  63.549  48.931  0.29 36.00           H  
ATOM   2733  N   HIE   646      43.305  65.317  48.539 -0.41 57.00           N  
ATOM   2734  CA  HIE   646      42.153  65.912  47.925 -0.05 81.00           C  
ATOM   2735  C   HIE   646      40.895  65.057  48.156  0.59 73.00           C  
ATOM   2736  O   HIE   646      39.870  65.609  48.557 -0.56 79.00           O  
ATOM   2737  CB  HIE   646      42.403  66.088  46.437 -0.00 74.00           C  
ATOM   2738  CG  HIE   646      41.365  66.970  45.779  0.18 68.00           C  
ATOM   2739  CD2 HIE   646      40.348  66.551  44.988 -0.22  7.00           C  
ATOM   2740  ND1 HIE   646      41.446  68.362  45.721 -0.54 32.00           N  
ATOM   2741  CE1 HIE   646      40.551  68.780  44.842  0.16 35.00           C  
ATOM   2742  NE2 HIE   646      39.863  67.711  44.382 -0.27 95.00           N  
ATOM   2743  H   HIE   646      44.092  65.034  47.973  0.27 19.00           H  
ATOM   2744  HE2 HIE   646      39.226  67.728  43.598  0.33 39.00           H  
ATOM   2745  N   PHE   647      40.993  63.795  47.944 -0.41 57.00           N  
ATOM   2746  CA  PHE   647      39.882  62.865  48.276 -0.00 24.00           C  
ATOM   2747  C   PHE   647      39.497  62.889  49.772  0.59 73.00           C  
ATOM   2748  O   PHE   647      38.335  63.162  50.153 -0.56 79.00           O  
ATOM   2749  CB  PHE   647      40.279  61.421  47.945 -0.03 43.00           C  
ATOM   2750  CG  PHE   647      39.161  60.423  48.103  0.01 18.00           C  
ATOM   2751  CD1 PHE   647      38.244  60.278  47.060 -0.12 56.00           C  
ATOM   2752  CD2 PHE   647      39.089  59.572  49.214 -0.12 56.00           C  
ATOM   2753  CE1 PHE   647      37.130  59.376  47.216 -0.17  4.00           C  
ATOM   2754  CE2 PHE   647      38.093  58.629  49.296 -0.17  4.00           C  
ATOM   2755  CZ  PHE   647      37.052  58.544  48.331 -0.10 72.00           C  
ATOM   2756  H   PHE   647      41.790  63.449  47.430  0.27 19.00           H  
ATOM   2757  N   ILE   648      40.467  62.661  50.693 -0.41 57.00           N  
ATOM   2758  CA  ILE   648      40.217  62.395  52.090 -0.05 97.00           C  
ATOM   2759  C   ILE   648      39.582  63.610  52.741  0.59 73.00           C  
ATOM   2760  O   ILE   648      38.623  63.467  53.488 -0.56 79.00           O  
ATOM   2761  CB  ILE   648      41.539  61.947  52.753  0.13  3.00           C  
ATOM   2762  CG1 ILE   648      41.917  60.532  52.283 -0.04 30.00           C  
ATOM   2763  CG2 ILE   648      41.679  62.204  54.226 -0.32  4.00           C  
ATOM   2764  CD1 ILE   648      43.332  60.061  52.434 -0.06 60.00           C  
ATOM   2765  H   ILE   648      41.305  62.221  50.342  0.27 19.00           H  
ATOM   2766  N   LYS   649      40.119  64.802  52.512 -0.34 79.00           N  
ATOM   2767  CA  LYS   649      39.450  66.037  53.012 -0.24  0.00           C  
ATOM   2768  C   LYS   649      38.006  66.190  52.522  0.73 41.00           C  
ATOM   2769  O   LYS   649      37.226  66.647  53.285 -0.58 94.00           O  
ATOM   2770  CB  LYS   649      40.338  67.275  52.745 -0.00 94.00           C  
ATOM   2771  CG  LYS   649      41.671  67.183  53.523  0.01 87.00           C  
ATOM   2772  CD  LYS   649      42.254  68.569  53.523 -0.04 79.00           C  
ATOM   2773  CE  LYS   649      43.480  68.550  54.354 -0.01 43.00           C  
ATOM   2774  NZ  LYS   649      43.900  69.935  54.707 -0.38 54.00           N1+
ATOM   2775  H   LYS   649      40.989  64.946  52.020  0.27 47.00           H  
ATOM   2776  HZ1 LYS   649      44.569  69.897  55.462  0.34  0.00           H  
ATOM   2777  HZ2 LYS   649      44.285  70.383  53.887  0.34  0.00           H  
ATOM   2778  HZ3 LYS   649      43.178  70.532  55.087  0.34  0.00           H  
ATOM   2779  N   LYS   650      37.668  65.876  51.241 -0.34 79.00           N  
ATOM   2780  CA  LYS   650      36.355  66.023  50.552 -0.24  0.00           C  
ATOM   2781  C   LYS   650      35.383  64.940  51.184  0.73 41.00           C  
ATOM   2782  O   LYS   650      34.226  65.268  51.451 -0.58 94.00           O  
ATOM   2783  CB  LYS   650      36.509  65.946  49.002 -0.00 94.00           C  
ATOM   2784  CG  LYS   650      35.478  66.739  48.242  0.01 87.00           C  
ATOM   2785  CD  LYS   650      35.394  68.299  48.531 -0.04 79.00           C  
ATOM   2786  CE  LYS   650      34.299  68.800  47.566 -0.01 43.00           C  
ATOM   2787  NZ  LYS   650      33.925  70.176  47.895 -0.38 54.00           N1+
ATOM   2788  H   LYS   650      38.250  65.202  50.764  0.27 47.00           H  
ATOM   2789  HZ1 LYS   650      33.584  70.688  47.095  0.34  0.00           H  
ATOM   2790  HZ2 LYS   650      33.205  70.176  48.602  0.34  0.00           H  
ATOM   2791  HZ3 LYS   650      34.687  70.778  48.173  0.34  0.00           H  
ATOM   2792  N   PHE   651      35.932  63.706  51.336 -0.41 57.00           N  
ATOM   2793  CA  PHE   651      35.241  62.543  51.948 -0.00 24.00           C  
ATOM   2794  C   PHE   651      34.831  62.837  53.399  0.59 73.00           C  
ATOM   2795  O   PHE   651      33.662  62.513  53.762 -0.56 79.00           O  
ATOM   2796  CB  PHE   651      36.053  61.246  51.786 -0.03 43.00           C  
ATOM   2797  CG  PHE   651      35.228  59.984  52.149  0.01 18.00           C  
ATOM   2798  CD1 PHE   651      35.038  59.515  53.425 -0.12 56.00           C  
ATOM   2799  CD2 PHE   651      34.675  59.278  51.097 -0.12 56.00           C  
ATOM   2800  CE1 PHE   651      34.371  58.271  53.665 -0.17  4.00           C  
ATOM   2801  CE2 PHE   651      34.097  58.020  51.287 -0.17  4.00           C  
ATOM   2802  CZ  PHE   651      33.825  57.564  52.592 -0.10 72.00           C  
ATOM   2803  H   PHE   651      36.893  63.633  51.035  0.27 19.00           H  
ATOM   2804  N   ASN   652      35.726  63.201  54.307 -0.41 57.00           N  
ATOM   2805  CA  ASN   652      35.359  63.570  55.682  0.01 43.00           C  
ATOM   2806  C   ASN   652      34.469  64.846  55.778  0.59 73.00           C  
ATOM   2807  O   ASN   652      33.568  64.742  56.630 -0.56 79.00           O  
ATOM   2808  CB  ASN   652      36.608  63.644  56.581 -0.20 41.00           C  
ATOM   2809  CG  ASN   652      37.358  62.357  56.641  0.71 30.00           C  
ATOM   2810  ND2 ASN   652      38.570  62.266  56.174 -0.91 91.00           N  
ATOM   2811  OD1 ASN   652      36.805  61.300  57.013 -0.59 31.00           O  
ATOM   2812  H   ASN   652      36.707  63.338  54.110  0.27 19.00           H  
ATOM   2813 HD21 ASN   652      39.028  61.366  56.204  0.41 96.00           H  
ATOM   2814 HD22 ASN   652      39.178  63.071  56.123  0.41 96.00           H  
ATOM   2815  N   SER   653      34.534  65.916  54.918 -0.41 57.00           N  
ATOM   2816  CA  SER   653      33.490  66.909  54.926 -0.02 49.00           C  
ATOM   2817  C   SER   653      32.087  66.479  54.409  0.59 73.00           C  
ATOM   2818  O   SER   653      31.183  67.165  54.749 -0.56 79.00           O  
ATOM   2819  CB  SER   653      33.957  68.115  54.147  0.21 17.00           C  
ATOM   2820  OG  SER   653      34.133  67.904  52.771 -0.65 46.00           O  
ATOM   2821  H   SER   653      35.249  65.980  54.208  0.27 19.00           H  
ATOM   2822  HG  SER   653      33.828  68.574  52.155  0.42 75.00           H  
ATOM   2823  N   GLY   654      32.059  65.400  53.566 -0.41 57.00           N  
ATOM   2824  CA  GLY   654      30.868  64.795  52.933 -0.02 52.00           C  
ATOM   2825  C   GLY   654      30.741  65.251  51.494  0.59 73.00           C  
ATOM   2826  O   GLY   654      29.594  65.061  51.010 -0.56 79.00           O  
ATOM   2827  H   GLY   654      32.934  64.914  53.432  0.27 19.00           H  
ATOM   2828  N   GLY   655      31.649  66.001  50.878 -0.41 57.00           N  
ATOM   2829  CA  GLY   655      31.442  66.514  49.542 -0.02 52.00           C  
ATOM   2830  C   GLY   655      31.846  65.544  48.433  0.59 73.00           C  
ATOM   2831  O   GLY   655      32.192  66.008  47.384 -0.56 79.00           O  
ATOM   2832  H   GLY   655      32.435  66.297  51.438  0.27 19.00           H  
ATOM   2833  N   VAL   656      31.842  64.241  48.662 -0.41 57.00           N  
ATOM   2834  CA  VAL   656      31.895  63.260  47.600 -0.08 75.00           C  
ATOM   2835  C   VAL   656      30.891  62.085  47.892  0.59 73.00           C  
ATOM   2836  O   VAL   656      30.789  61.643  49.017 -0.56 79.00           O  
ATOM   2837  CB  VAL   656      33.305  62.767  47.436  0.29 85.00           C  
ATOM   2838  CG1 VAL   656      33.933  62.192  48.713 -0.31 92.00           C  
ATOM   2839  CG2 VAL   656      33.393  61.719  46.268 -0.31 92.00           C  
ATOM   2840  H   VAL   656      31.577  63.909  49.579  0.27 19.00           H  
ATOM   2841  N   MET   657      30.227  61.582  46.825 -0.41 57.00           N  
ATOM   2842  CA  MET   657      29.165  60.608  46.920 -0.02 37.00           C  
ATOM   2843  C   MET   657      29.221  59.527  45.751  0.59 73.00           C  
ATOM   2844  O   MET   657      29.961  59.673  44.765 -0.56 79.00           O  
ATOM   2845  CB  MET   657      27.802  61.360  46.752  0.03 42.00           C  
ATOM   2846  CG  MET   657      27.343  62.373  47.847  0.00 18.00           C  
ATOM   2847  SD  MET   657      28.059  64.062  47.648 -0.27 37.00           S  
ATOM   2848  CE  MET   657      26.850  64.810  46.513 -0.05 36.00           C  
ATOM   2849  H   MET   657      30.365  62.023  45.926  0.27 19.00           H  
ATOM   2850  N   ALA   658      28.516  58.406  45.990 -0.41 57.00           N  
ATOM   2851  CA  ALA   658      28.228  57.506  44.958  0.03 37.00           C  
ATOM   2852  C   ALA   658      26.827  57.777  44.336  0.59 73.00           C  
ATOM   2853  O   ALA   658      25.876  58.091  45.036 -0.56 79.00           O  
ATOM   2854  CB  ALA   658      28.314  56.102  45.475 -0.18 25.00           C  
ATOM   2855  H   ALA   658      27.778  58.377  46.678  0.27 19.00           H  
ATOM   2856  N   SER   659      26.724  57.736  42.995 -0.41 57.00           N  
ATOM   2857  CA  SER   659      25.384  57.884  42.403 -0.02 49.00           C  
ATOM   2858  C   SER   659      24.426  56.806  42.920  0.59 73.00           C  
ATOM   2859  O   SER   659      24.889  55.679  43.169 -0.56 79.00           O  
ATOM   2860  CB  SER   659      25.540  57.968  40.876  0.21 17.00           C  
ATOM   2861  OG  SER   659      24.278  57.782  40.312 -0.65 46.00           O  
ATOM   2862  H   SER   659      27.474  57.319  42.460  0.27 19.00           H  
ATOM   2863  HG  SER   659      24.476  57.773  39.373  0.42 75.00           H  
ATOM   2864  N   GLN   660      23.147  57.090  43.090 -0.41 57.00           N  
ATOM   2865  CA  GLN   660      22.129  56.050  43.369 -0.00 31.00           C  
ATOM   2866  C   GLN   660      21.938  55.088  42.246  0.59 73.00           C  
ATOM   2867  O   GLN   660      21.544  53.974  42.466 -0.56 79.00           O  
ATOM   2868  CB  GLN   660      20.756  56.779  43.651 -0.00 36.00           C  
ATOM   2869  CG  GLN   660      19.423  55.927  43.684 -0.06 45.00           C  
ATOM   2870  CD  GLN   660      19.448  54.943  44.786  0.69 51.00           C  
ATOM   2871  NE2 GLN   660      18.520  54.034  44.736 -0.94  7.00           N  
ATOM   2872  OE1 GLN   660      20.312  54.927  45.681 -0.60 86.00           O  
ATOM   2873  H   GLN   660      22.765  58.014  42.939  0.27 19.00           H  
ATOM   2874 HE21 GLN   660      18.438  53.467  45.568  0.42 51.00           H  
ATOM   2875 HE22 GLN   660      17.825  53.903  44.015  0.42 51.00           H  
ATOM   2876  N   GLU   661      22.256  55.576  41.051 -0.51 63.00           N  
ATOM   2877  CA  GLU   661      22.195  54.847  39.771  0.03 97.00           C  
ATOM   2878  C   GLU   661      23.523  54.286  39.292  0.53 66.00           C  
ATOM   2879  O   GLU   661      23.865  54.258  38.080 -0.58 19.00           O  
ATOM   2880  CB  GLU   661      21.397  55.586  38.649  0.05 60.00           C  
ATOM   2881  CG  GLU   661      19.968  56.091  39.000  0.01 36.00           C  
ATOM   2882  CD  GLU   661      19.851  57.550  39.560  0.80 54.00           C  
ATOM   2883  OE1 GLU   661      18.718  58.076  39.522 -0.81 88.00           O  
ATOM   2884  OE2 GLU   661      20.885  58.235  39.817 -0.81 88.00           O1-
ATOM   2885  H   GLU   661      22.569  56.537  41.022  0.29 36.00           H  
ATOM   2886  N   ILE   662      24.446  54.083  40.245 -0.41 57.00           N  
ATOM   2887  CA  ILE   662      25.787  53.683  39.934 -0.05 97.00           C  
ATOM   2888  C   ILE   662      25.813  52.414  39.039  0.59 73.00           C  
ATOM   2889  O   ILE   662      25.198  51.405  39.290 -0.56 79.00           O  
ATOM   2890  CB  ILE   662      26.683  53.652  41.154  0.13  3.00           C  
ATOM   2891  CG1 ILE   662      28.171  53.532  40.763 -0.04 30.00           C  
ATOM   2892  CG2 ILE   662      26.274  52.428  41.995 -0.32  4.00           C  
ATOM   2893  CD1 ILE   662      29.117  53.834  41.928 -0.06 60.00           C  
ATOM   2894  H   ILE   662      24.183  54.421  41.159  0.27 19.00           H  
ATOM   2895  N   VAL   663      26.615  52.605  37.987 -0.41 57.00           N  
ATOM   2896  CA  VAL   663      26.822  51.525  37.040 -0.08 75.00           C  
ATOM   2897  C   VAL   663      28.124  50.700  37.285  0.59 73.00           C  
ATOM   2898  O   VAL   663      29.185  51.223  37.592 -0.56 79.00           O  
ATOM   2899  CB  VAL   663      26.765  52.112  35.609  0.29 85.00           C  
ATOM   2900  CG1 VAL   663      27.390  51.143  34.601 -0.31 92.00           C  
ATOM   2901  CG2 VAL   663      25.366  52.477  35.140 -0.31 92.00           C  
ATOM   2902  H   VAL   663      27.372  53.274  37.992  0.27 19.00           H  
ATOM   2903  N   SER   664      27.958  49.445  37.149 -0.41 57.00           N  
ATOM   2904  CA  SER   664      29.111  48.461  36.999 -0.02 49.00           C  
ATOM   2905  C   SER   664      28.727  47.187  36.295  0.59 73.00           C  
ATOM   2906  O   SER   664      27.559  46.776  36.370 -0.56 79.00           O  
ATOM   2907  CB  SER   664      29.617  48.114  38.398  0.21 17.00           C  
ATOM   2908  OG  SER   664      30.680  47.204  38.383 -0.65 46.00           O  
ATOM   2909  H   SER   664      27.026  49.101  36.969  0.27 19.00           H  
ATOM   2910  HG  SER   664      31.464  47.753  38.316  0.42 75.00           H  
ATOM   2911  N   ALA   665      29.623  46.509  35.584 -0.41 57.00           N  
ATOM   2912  CA  ALA   665      29.440  45.218  34.889  0.03 37.00           C  
ATOM   2913  C   ALA   665      30.265  44.089  35.524  0.59 73.00           C  
ATOM   2914  O   ALA   665      29.858  42.882  35.393 -0.56 79.00           O  
ATOM   2915  CB  ALA   665      29.858  45.492  33.513 -0.18 25.00           C  
ATOM   2916  H   ALA   665      30.506  46.961  35.392  0.27 19.00           H  
ATOM   2917  N   THR   666      31.415  44.360  36.208 -0.41 57.00           N  
ATOM   2918  CA  THR   666      32.271  43.433  36.936 -0.03 89.00           C  
ATOM   2919  C   THR   666      31.812  43.265  38.404  0.59 73.00           C  
ATOM   2920  O   THR   666      32.095  42.210  38.983 -0.56 79.00           O  
ATOM   2921  CB  THR   666      33.746  43.859  36.936  0.36 54.00           C  
ATOM   2922  CG2 THR   666      34.343  44.183  35.560 -0.24 38.00           C  
ATOM   2923  OG1 THR   666      33.731  45.152  37.560 -0.67 61.00           O  
ATOM   2924  H   THR   666      31.735  45.317  36.160  0.27 19.00           H  
ATOM   2925  HG1 THR   666      33.228  45.735  36.986  0.41  2.00           H  
ATOM   2926  N   VAL   667      31.159  44.237  39.024 -0.41 57.00           N  
ATOM   2927  CA  VAL   667      30.853  44.174  40.468 -0.08 75.00           C  
ATOM   2928  C   VAL   667      29.379  43.913  40.763  0.59 73.00           C  
ATOM   2929  O   VAL   667      29.041  43.291  41.751 -0.56 79.00           O  
ATOM   2930  CB  VAL   667      31.388  45.453  41.191  0.29 85.00           C  
ATOM   2931  CG1 VAL   667      31.139  45.402  42.770 -0.31 92.00           C  
ATOM   2932  CG2 VAL   667      32.891  45.629  40.913 -0.31 92.00           C  
ATOM   2933  H   VAL   667      31.030  45.094  38.505  0.27 19.00           H  
ATOM   2934  N   ARG   668      28.472  44.479  39.919 -0.34 79.00           N  
ATOM   2935  CA  ARG   668      27.094  44.678  40.260 -0.26 37.00           C  
ATOM   2936  C   ARG   668      26.310  43.373  40.538  0.73 41.00           C  
ATOM   2937  O   ARG   668      25.451  43.380  41.408 -0.58 94.00           O  
ATOM   2938  CB  ARG   668      26.502  45.417  39.035 -0.00  7.00           C  
ATOM   2939  CG  ARG   668      25.098  45.915  39.350  0.03 90.00           C  
ATOM   2940  CD  ARG   668      24.987  46.830  40.604  0.04 86.00           C  
ATOM   2941  NE  ARG   668      24.928  46.115  41.891 -0.52 95.00           N  
ATOM   2942  CZ  ARG   668      24.339  46.477  43.014  0.80 76.00           C  
ATOM   2943  NH1 ARG   668      24.018  47.667  43.267 -0.86 27.00           N1+
ATOM   2944  NH2 ARG   668      24.074  45.678  43.996 -0.86 27.00           N  
ATOM   2945  H   ARG   668      28.884  44.638  39.010  0.27 47.00           H  
ATOM   2946  HE  ARG   668      25.074  45.119  41.814  0.34 56.00           H  
ATOM   2947 HH11 ARG   668      24.204  48.487  42.707  0.44 78.00           H  
ATOM   2948 HH12 ARG   668      23.571  47.915  44.138  0.44 78.00           H  
ATOM   2949 HH21 ARG   668      24.294  44.695  43.925  0.44 78.00           H  
ATOM   2950 HH22 ARG   668      23.505  46.076  44.730  0.44 78.00           H  
ATOM   2951  N   LEU   669      26.543  42.255  39.915 -0.41 57.00           N  
ATOM   2952  CA  LEU   669      25.660  41.069  40.150 -0.05 18.00           C  
ATOM   2953  C   LEU   669      25.854  40.594  41.609  0.59 73.00           C  
ATOM   2954  O   LEU   669      24.875  40.339  42.326 -0.56 79.00           O  
ATOM   2955  CB  LEU   669      26.023  39.983  39.127 -0.11  2.00           C  
ATOM   2956  CG  LEU   669      25.460  38.639  39.469  0.35 31.00           C  
ATOM   2957  CD1 LEU   669      23.962  38.549  39.591 -0.41 21.00           C  
ATOM   2958  CD2 LEU   669      25.850  37.702  38.308 -0.41 21.00           C  
ATOM   2959  H   LEU   669      27.147  42.311  39.107  0.27 19.00           H  
ATOM   2960  N   GLN   670      27.063  40.456  42.119 -0.41 57.00           N  
ATOM   2961  CA  GLN   670      27.308  39.752  43.418 -0.00 31.00           C  
ATOM   2962  C   GLN   670      27.172  40.709  44.641  0.59 73.00           C  
ATOM   2963  O   GLN   670      26.988  40.224  45.777 -0.56 79.00           O  
ATOM   2964  CB  GLN   670      28.565  38.944  43.448 -0.00 36.00           C  
ATOM   2965  CG  GLN   670      28.454  37.609  42.671 -0.06 45.00           C  
ATOM   2966  CD  GLN   670      29.681  37.044  41.966  0.69 51.00           C  
ATOM   2967  NE2 GLN   670      30.392  36.061  42.474 -0.94  7.00           N  
ATOM   2968  OE1 GLN   670      30.175  37.583  41.011 -0.60 86.00           O  
ATOM   2969  H   GLN   670      27.858  40.518  41.497  0.27 19.00           H  
ATOM   2970 HE21 GLN   670      31.243  35.857  41.973  0.42 51.00           H  
ATOM   2971 HE22 GLN   670      30.177  35.676  43.383  0.42 51.00           H  
ATOM   2972  N   THR   671      27.339  42.014  44.516 -0.41 57.00           N  
ATOM   2973  CA  THR   671      27.698  43.034  45.606 -0.03 89.00           C  
ATOM   2974  C   THR   671      27.229  44.393  45.250  0.59 73.00           C  
ATOM   2975  O   THR   671      27.167  44.723  44.086 -0.56 79.00           O  
ATOM   2976  CB  THR   671      29.231  43.080  45.739  0.36 54.00           C  
ATOM   2977  CG2 THR   671      29.830  43.673  47.017 -0.24 38.00           C  
ATOM   2978  OG1 THR   671      29.742  41.853  45.731 -0.67 61.00           O  
ATOM   2979  H   THR   671      27.227  42.402  43.591  0.27 19.00           H  
ATOM   2980  HG1 THR   671      30.130  41.742  44.861  0.41  2.00           H  
ATOM   2981  N   ASP   672      27.039  45.257  46.221 -0.51 63.00           N  
ATOM   2982  CA  ASP   672      26.736  46.680  45.924  0.03 81.00           C  
ATOM   2983  C   ASP   672      28.041  47.460  45.689  0.53 66.00           C  
ATOM   2984  O   ASP   672      28.909  47.427  46.579 -0.58 19.00           O  
ATOM   2985  CB  ASP   672      25.939  47.182  47.076 -0.03  3.00           C  
ATOM   2986  CG  ASP   672      25.480  48.625  47.087  0.79 94.00           C  
ATOM   2987  OD1 ASP   672      25.010  49.113  48.137 -0.80 14.00           O  
ATOM   2988  OD2 ASP   672      25.672  49.269  46.028 -0.80 14.00           O1-
ATOM   2989  H   ASP   672      27.128  44.949  47.179  0.29 36.00           H  
ATOM   2990  N   PRO   673      28.258  48.140  44.540 -0.25 48.00           N  
ATOM   2991  CA  PRO   673      29.512  48.831  44.191 -0.02 66.00           C  
ATOM   2992  C   PRO   673      30.013  49.819  45.257  0.58 96.00           C  
ATOM   2993  O   PRO   673      31.223  50.008  45.458 -0.57 48.00           O  
ATOM   2994  CB  PRO   673      29.129  49.616  42.844 -0.00 70.00           C  
ATOM   2995  CG  PRO   673      28.053  48.749  42.171  0.01 89.00           C  
ATOM   2996  CD  PRO   673      27.351  48.201  43.395  0.01 92.00           C  
ATOM   2997  N   VAL   674      29.054  50.372  45.993 -0.41 57.00           N  
ATOM   2998  CA  VAL   674      29.152  51.277  47.178 -0.08 75.00           C  
ATOM   2999  C   VAL   674      29.541  50.621  48.491  0.59 73.00           C  
ATOM   3000  O   VAL   674      30.286  51.179  49.316 -0.56 79.00           O  
ATOM   3001  CB  VAL   674      27.821  52.094  47.387  0.29 85.00           C  
ATOM   3002  CG1 VAL   674      27.920  53.297  48.341 -0.31 92.00           C  
ATOM   3003  CG2 VAL   674      27.356  52.597  46.047 -0.31 92.00           C  
ATOM   3004  H   VAL   674      28.146  50.126  45.626  0.27 19.00           H  
ATOM   3005  N   GLU   675      29.116  49.362  48.713 -0.51 63.00           N  
ATOM   3006  CA  GLU   675      29.638  48.539  49.821  0.03 97.00           C  
ATOM   3007  C   GLU   675      30.998  47.965  49.504  0.53 66.00           C  
ATOM   3008  O   GLU   675      31.919  48.069  50.293 -0.58 19.00           O  
ATOM   3009  CB  GLU   675      28.562  47.506  49.977  0.05 60.00           C  
ATOM   3010  CG  GLU   675      28.547  46.696  51.205  0.01 36.00           C  
ATOM   3011  CD  GLU   675      27.321  45.734  51.234  0.80 54.00           C  
ATOM   3012  OE1 GLU   675      27.507  44.600  50.813 -0.81 88.00           O  
ATOM   3013  OE2 GLU   675      26.164  46.119  51.553 -0.81 88.00           O1-
ATOM   3014  H   GLU   675      28.661  48.834  47.982  0.29 36.00           H  
ATOM   3015  N   TYR   676      31.154  47.389  48.318 -0.41 57.00           N  
ATOM   3016  CA  TYR   676      32.426  46.821  47.762 -0.00 14.00           C  
ATOM   3017  C   TYR   676      33.618  47.797  47.652  0.59 73.00           C  
ATOM   3018  O   TYR   676      34.788  47.464  47.943 -0.56 79.00           O  
ATOM   3019  CB  TYR   676      32.171  46.383  46.263 -0.01 52.00           C  
ATOM   3020  CG  TYR   676      33.291  45.620  45.584 -0.00 11.00           C  
ATOM   3021  CD1 TYR   676      33.136  44.262  45.274 -0.19  6.00           C  
ATOM   3022  CD2 TYR   676      34.372  46.321  45.022 -0.19  6.00           C  
ATOM   3023  CE1 TYR   676      34.062  43.572  44.535 -0.23 41.00           C  
ATOM   3024  CE2 TYR   676      35.370  45.647  44.290 -0.23 41.00           C  
ATOM   3025  CZ  TYR   676      35.187  44.236  44.009  0.32 26.00           C  
ATOM   3026  OH  TYR   676      36.056  43.644  43.159 -0.55 79.00           O  
ATOM   3027  H   TYR   676      30.389  47.323  47.662  0.27 19.00           H  
ATOM   3028  HH  TYR   676      36.859  44.170  43.178  0.39 92.00           H  
ATOM   3029  N   LEU   677      33.219  49.085  47.355 -0.41 57.00           N  
ATOM   3030  CA  LEU   677      34.259  50.121  47.372 -0.05 18.00           C  
ATOM   3031  C   LEU   677      34.684  50.400  48.854  0.59 73.00           C  
ATOM   3032  O   LEU   677      35.856  50.519  49.088 -0.56 79.00           O  
ATOM   3033  CB  LEU   677      33.687  51.286  46.655 -0.11  2.00           C  
ATOM   3034  CG  LEU   677      34.573  52.558  46.584  0.35 31.00           C  
ATOM   3035  CD1 LEU   677      35.992  52.375  46.017 -0.41 21.00           C  
ATOM   3036  CD2 LEU   677      33.785  53.564  45.701 -0.41 21.00           C  
ATOM   3037  H   LEU   677      32.277  49.219  47.019  0.27 19.00           H  
ATOM   3038  N   LEU   678      33.768  50.478  49.794 -0.41 57.00           N  
ATOM   3039  CA  LEU   678      33.953  50.844  51.182 -0.05 18.00           C  
ATOM   3040  C   LEU   678      34.791  49.839  52.027  0.59 73.00           C  
ATOM   3041  O   LEU   678      35.638  50.237  52.816 -0.56 79.00           O  
ATOM   3042  CB  LEU   678      32.572  51.048  51.782 -0.11  2.00           C  
ATOM   3043  CG  LEU   678      32.648  51.665  53.182  0.35 31.00           C  
ATOM   3044  CD1 LEU   678      33.390  53.018  53.051 -0.41 21.00           C  
ATOM   3045  CD2 LEU   678      31.180  52.080  53.618 -0.41 21.00           C  
ATOM   3046  H   LEU   678      32.803  50.308  49.549  0.27 19.00           H  
ATOM   3047  N   GLU   679      34.637  48.534  51.816 -0.51 63.00           N  
ATOM   3048  CA  GLU   679      35.479  47.492  52.324  0.03 97.00           C  
ATOM   3049  C   GLU   679      36.944  47.695  52.024  0.53 66.00           C  
ATOM   3050  O   GLU   679      37.820  47.312  52.825 -0.58 19.00           O  
ATOM   3051  CB  GLU   679      34.983  46.273  51.588  0.05 60.00           C  
ATOM   3052  CG  GLU   679      35.816  45.028  51.749  0.01 36.00           C  
ATOM   3053  CD  GLU   679      35.894  44.701  53.256  0.80 54.00           C  
ATOM   3054  OE1 GLU   679      34.836  44.663  53.968 -0.81 88.00           O  
ATOM   3055  OE2 GLU   679      36.927  44.278  53.816 -0.81 88.00           O1-
ATOM   3056  H   GLU   679      33.923  48.238  51.165  0.29 36.00           H  
ATOM   3057  N   GLN   680      37.304  48.355  50.905 -0.41 57.00           N  
ATOM   3058  CA  GLN   680      38.698  48.690  50.438 -0.00 31.00           C  
ATOM   3059  C   GLN   680      39.174  50.045  51.108  0.59 73.00           C  
ATOM   3060  O   GLN   680      40.246  50.147  51.657 -0.56 79.00           O  
ATOM   3061  CB  GLN   680      38.744  48.933  48.899 -0.00 36.00           C  
ATOM   3062  CG  GLN   680      38.473  47.715  48.022 -0.06 45.00           C  
ATOM   3063  CD  GLN   680      38.837  47.885  46.537  0.69 51.00           C  
ATOM   3064  NE2 GLN   680      38.566  46.872  45.714 -0.94  7.00           N  
ATOM   3065  OE1 GLN   680      39.473  48.786  46.084 -0.60 86.00           O  
ATOM   3066  H   GLN   680      36.572  48.487  50.222  0.27 19.00           H  
ATOM   3067 HE21 GLN   680      38.915  46.979  44.772  0.42 51.00           H  
ATOM   3068 HE22 GLN   680      38.180  46.004  46.059  0.42 51.00           H  
ATOM   3069  N   LEU   681      38.299  51.027  51.087 -0.41 57.00           N  
ATOM   3070  CA  LEU   681      38.467  52.380  51.670 -0.05 18.00           C  
ATOM   3071  C   LEU   681      38.780  52.346  53.146  0.59 73.00           C  
ATOM   3072  O   LEU   681      39.780  52.848  53.654 -0.56 79.00           O  
ATOM   3073  CB  LEU   681      37.242  53.256  51.407 -0.11  2.00           C  
ATOM   3074  CG  LEU   681      37.104  53.738  49.964  0.35 31.00           C  
ATOM   3075  CD1 LEU   681      35.758  54.465  49.918 -0.41 21.00           C  
ATOM   3076  CD2 LEU   681      38.078  54.798  49.576 -0.41 21.00           C  
ATOM   3077  H   LEU   681      37.452  50.876  50.557  0.27 19.00           H  
ATOM   3078  N   ASN   682      37.957  51.606  53.897 -0.41 57.00           N  
ATOM   3079  CA  ASN   682      38.197  51.194  55.319  0.01 43.00           C  
ATOM   3080  C   ASN   682      39.557  50.470  55.517  0.59 73.00           C  
ATOM   3081  O   ASN   682      39.934  50.348  56.710 -0.56 79.00           O  
ATOM   3082  CB  ASN   682      37.057  50.256  55.755 -0.20 41.00           C  
ATOM   3083  CG  ASN   682      35.795  50.931  56.033  0.71 30.00           C  
ATOM   3084  ND2 ASN   682      34.808  50.102  56.125 -0.91 91.00           N  
ATOM   3085  OD1 ASN   682      35.606  52.135  56.146 -0.59 31.00           O  
ATOM   3086  H   ASN   682      37.103  51.319  53.440  0.27 19.00           H  
ATOM   3087 HD21 ASN   682      33.937  50.570  56.335  0.41 96.00           H  
ATOM   3088 HD22 ASN   682      34.998  49.112  56.166  0.41 96.00           H  
ATOM   3089  N   ASN   683      40.306  50.112  54.462 -0.41 57.00           N  
ATOM   3090  CA  ASN   683      41.668  49.570  54.748  0.01 43.00           C  
ATOM   3091  C   ASN   683      42.784  50.715  54.782  0.59 73.00           C  
ATOM   3092  O   ASN   683      43.910  50.482  55.218 -0.56 79.00           O  
ATOM   3093  CB  ASN   683      42.084  48.477  53.737 -0.20 41.00           C  
ATOM   3094  CG  ASN   683      41.278  47.229  53.674  0.71 30.00           C  
ATOM   3095  ND2 ASN   683      41.520  46.450  52.698 -0.91 91.00           N  
ATOM   3096  OD1 ASN   683      40.524  46.884  54.594 -0.59 31.00           O  
ATOM   3097  H   ASN   683      39.963  50.323  53.536  0.27 19.00           H  
ATOM   3098 HD21 ASN   683      40.868  45.700  52.521  0.41 96.00           H  
ATOM   3099 HD22 ASN   683      41.900  46.846  51.851  0.41 96.00           H  
ATOM   3100  N   LEU   684      42.451  51.888  54.256 -0.41 57.00           N  
ATOM   3101  CA  LEU   684      43.307  53.013  54.106 -0.05 18.00           C  
ATOM   3102  C   LEU   684      43.678  53.670  55.421  0.59 73.00           C  
ATOM   3103  O   LEU   684      42.839  54.015  56.258 -0.56 79.00           O  
ATOM   3104  CB  LEU   684      42.638  53.960  53.146 -0.11  2.00           C  
ATOM   3105  CG  LEU   684      43.489  55.177  52.636  0.35 31.00           C  
ATOM   3106  CD1 LEU   684      44.505  54.593  51.729 -0.41 21.00           C  
ATOM   3107  CD2 LEU   684      42.572  56.171  51.883 -0.41 21.00           C  
ATOM   3108  H   LEU   684      41.445  51.976  54.228  0.27 19.00           H  
ATOM   3109  N   THR   685      44.957  53.822  55.684 -0.41 57.00           N  
ATOM   3110  CA  THR   685      45.595  54.543  56.801 -0.03 89.00           C  
ATOM   3111  C   THR   685      46.682  55.523  56.324  0.59 73.00           C  
ATOM   3112  O   THR   685      47.092  55.338  55.143 -0.56 79.00           O  
ATOM   3113  CB  THR   685      46.088  53.629  57.965  0.36 54.00           C  
ATOM   3114  CG2 THR   685      45.011  52.872  58.616 -0.24 38.00           C  
ATOM   3115  OG1 THR   685      47.002  52.754  57.366 -0.67 61.00           O  
ATOM   3116  H   THR   685      45.615  53.447  55.014  0.27 19.00           H  
ATOM   3117  HG1 THR   685      47.781  53.264  57.133  0.41  2.00           H  
ATOM   3118  N   GLU   686      47.084  56.511  57.117 -0.51 63.00           N  
ATOM   3119  CA  GLU   686      48.238  57.405  56.851  0.03 97.00           C  
ATOM   3120  C   GLU   686      49.331  57.171  57.926  0.53 66.00           C  
ATOM   3121  O   GLU   686      49.130  56.922  59.135 -0.58 19.00           O  
ATOM   3122  CB  GLU   686      47.680  58.820  56.963  0.05 60.00           C  
ATOM   3123  CG  GLU   686      47.267  59.350  58.390  0.01 36.00           C  
ATOM   3124  CD  GLU   686      46.669  60.773  58.329  0.80 54.00           C  
ATOM   3125  OE1 GLU   686      47.012  61.595  57.471 -0.81 88.00           O  
ATOM   3126  OE2 GLU   686      45.808  60.989  59.204 -0.81 88.00           O1-
ATOM   3127  H   GLU   686      46.506  56.628  57.937  0.29 36.00           H  
ATOM   3128  N   THR   687      50.547  57.176  57.435 -0.41 57.00           N  
ATOM   3129  CA  THR   687      51.784  57.001  58.172 -0.03 89.00           C  
ATOM   3130  C   THR   687      52.721  58.212  57.925  0.59 73.00           C  
ATOM   3131  O   THR   687      53.190  58.407  56.794 -0.56 79.00           O  
ATOM   3132  CB  THR   687      52.484  55.701  57.746  0.36 54.00           C  
ATOM   3133  CG2 THR   687      53.940  55.376  58.323 -0.24 38.00           C  
ATOM   3134  OG1 THR   687      51.760  54.700  58.434 -0.67 61.00           O  
ATOM   3135  H   THR   687      50.576  57.265  56.430  0.27 19.00           H  
ATOM   3136  HG1 THR   687      50.814  54.782  58.296  0.41  2.00           H  
ATOM   3137  N   VAL   688      53.218  58.874  59.020 -0.41 57.00           N  
ATOM   3138  CA  VAL   688      54.405  59.753  58.959 -0.08 75.00           C  
ATOM   3139  C   VAL   688      55.569  58.859  59.141  0.59 73.00           C  
ATOM   3140  O   VAL   688      55.654  58.184  60.185 -0.56 79.00           O  
ATOM   3141  CB  VAL   688      54.340  60.896  59.994  0.29 85.00           C  
ATOM   3142  CG1 VAL   688      55.592  61.792  59.867 -0.31 92.00           C  
ATOM   3143  CG2 VAL   688      53.188  61.831  59.688 -0.31 92.00           C  
ATOM   3144  H   VAL   688      52.873  58.665  59.946  0.27 19.00           H  
ATOM   3145  N   SER   689      56.492  58.860  58.178 -0.41 57.00           N  
ATOM   3146  CA  SER   689      57.712  58.111  58.304 -0.02 49.00           C  
ATOM   3147  C   SER   689      58.643  58.694  59.377  0.59 73.00           C  
ATOM   3148  O   SER   689      59.036  59.884  59.316 -0.56 79.00           O  
ATOM   3149  CB  SER   689      58.432  57.960  56.982  0.21 17.00           C  
ATOM   3150  OG  SER   689      59.728  57.414  57.128 -0.65 46.00           O  
ATOM   3151  H   SER   689      56.460  59.412  57.333  0.27 19.00           H  
ATOM   3152  HG  SER   689      60.250  58.219  57.150  0.42 75.00           H  
ATOM   3153  N   PRO   690      59.273  57.892  60.250 -0.25 48.00           N  
ATOM   3154  CA  PRO   690      60.381  58.315  61.080 -0.02 66.00           C  
ATOM   3155  C   PRO   690      61.611  58.755  60.276  0.58 96.00           C  
ATOM   3156  O   PRO   690      61.847  58.435  59.063 -0.57 48.00           O  
ATOM   3157  CB  PRO   690      60.763  57.169  62.020 -0.00 70.00           C  
ATOM   3158  CG  PRO   690      59.661  56.191  61.890  0.01 89.00           C  
ATOM   3159  CD  PRO   690      58.946  56.503  60.540  0.01 92.00           C  
ATOM   3160  N   ASN   691      62.429  59.578  60.922 -0.41 57.00           N  
ATOM   3161  CA  ASN   691      63.579  60.317  60.429  0.01 43.00           C  
ATOM   3162  C   ASN   691      63.250  61.386  59.364  0.59 73.00           C  
ATOM   3163  O   ASN   691      63.765  62.485  59.460 -0.56 79.00           O  
ATOM   3164  CB  ASN   691      64.661  59.323  59.938 -0.20 41.00           C  
ATOM   3165  CG  ASN   691      65.174  58.387  61.022  0.71 30.00           C  
ATOM   3166  ND2 ASN   691      66.348  58.558  61.547 -0.91 91.00           N  
ATOM   3167  OD1 ASN   691      64.492  57.534  61.491 -0.59 31.00           O  
ATOM   3168  H   ASN   691      62.327  59.701  61.919  0.27 19.00           H  
ATOM   3169 HD21 ASN   691      66.506  58.147  62.456  0.41 96.00           H  
ATOM   3170 HD22 ASN   691      66.947  59.286  61.184  0.41 96.00           H  
ATOM   3171  N   THR   692      62.401  61.105  58.402 -0.41 57.00           N  
ATOM   3172  CA  THR   692      62.085  61.986  57.210 -0.03 89.00           C  
ATOM   3173  C   THR   692      60.847  62.902  57.358  0.59 73.00           C  
ATOM   3174  O   THR   692      60.829  63.991  56.767 -0.56 79.00           O  
ATOM   3175  CB  THR   692      61.883  61.209  55.897  0.36 54.00           C  
ATOM   3176  CG2 THR   692      63.127  60.296  55.649 -0.24 38.00           C  
ATOM   3177  OG1 THR   692      60.716  60.369  56.103 -0.67 61.00           O  
ATOM   3178  H   THR   692      62.075  60.164  58.239  0.27 19.00           H  
ATOM   3179  HG1 THR   692      60.599  59.841  55.309  0.41  2.00           H  
ATOM   3180  N   ASP   693      59.913  62.473  58.233 -0.51 63.00           N  
ATOM   3181  CA  ASP   693      58.612  63.134  58.500  0.03 81.00           C  
ATOM   3182  C   ASP   693      57.775  63.132  57.182  0.53 66.00           C  
ATOM   3183  O   ASP   693      56.649  63.700  57.200 -0.58 19.00           O  
ATOM   3184  CB  ASP   693      58.722  64.517  59.127 -0.03  3.00           C  
ATOM   3185  CG  ASP   693      59.505  64.476  60.466  0.79 94.00           C  
ATOM   3186  OD1 ASP   693      59.718  63.383  61.022 -0.80 14.00           O  
ATOM   3187  OD2 ASP   693      60.052  65.490  60.867 -0.80 14.00           O1-
ATOM   3188  H   ASP   693      60.026  61.531  58.574  0.29 36.00           H  
ATOM   3189  N   VAL   694      58.235  62.518  56.072 -0.41 57.00           N  
ATOM   3190  CA  VAL   694      57.381  62.277  54.892 -0.08 75.00           C  
ATOM   3191  C   VAL   694      56.117  61.448  55.397  0.59 73.00           C  
ATOM   3192  O   VAL   694      56.245  60.403  56.035 -0.56 79.00           O  
ATOM   3193  CB  VAL   694      58.178  61.484  53.884  0.29 85.00           C  
ATOM   3194  CG1 VAL   694      57.429  61.389  52.583 -0.31 92.00           C  
ATOM   3195  CG2 VAL   694      59.444  62.325  53.460 -0.31 92.00           C  
ATOM   3196  H   VAL   694      59.110  62.016  56.131  0.27 19.00           H  
ATOM   3197  N   ARG   695      54.969  61.905  54.891 -0.34 79.00           N  
ATOM   3198  CA  ARG   695      53.692  61.219  54.984 -0.26 37.00           C  
ATOM   3199  C   ARG   695      53.400  60.400  53.787  0.73 41.00           C  
ATOM   3200  O   ARG   695      53.744  60.741  52.673 -0.58 94.00           O  
ATOM   3201  CB  ARG   695      52.618  62.316  55.229 -0.00  7.00           C  
ATOM   3202  CG  ARG   695      51.254  61.868  55.425  0.03 90.00           C  
ATOM   3203  CD  ARG   695      50.154  62.782  55.962  0.04 86.00           C  
ATOM   3204  NE  ARG   695      50.676  63.570  57.106 -0.52 95.00           N  
ATOM   3205  CZ  ARG   695      50.268  63.448  58.369  0.80 76.00           C  
ATOM   3206  NH1 ARG   695      49.256  62.703  58.790 -0.86 27.00           N1+
ATOM   3207  NH2 ARG   695      50.749  64.293  59.277 -0.86 27.00           N  
ATOM   3208  H   ARG   695      54.923  62.768  54.369  0.27 47.00           H  
ATOM   3209  HE  ARG   695      51.450  64.191  56.911  0.34 56.00           H  
ATOM   3210 HH11 ARG   695      48.701  62.368  58.015  0.44 78.00           H  
ATOM   3211 HH12 ARG   695      48.797  62.851  59.677  0.44 78.00           H  
ATOM   3212 HH21 ARG   695      51.522  64.925  59.131  0.44 78.00           H  
ATOM   3213 HH22 ARG   695      50.415  64.205  60.226  0.44 78.00           H  
ATOM   3214  N   THR   696      52.844  59.194  53.952 -0.41 57.00           N  
ATOM   3215  CA  THR   696      52.449  58.185  52.997 -0.03 89.00           C  
ATOM   3216  C   THR   696      51.263  57.350  53.434  0.59 73.00           C  
ATOM   3217  O   THR   696      50.969  57.206  54.645 -0.56 79.00           O  
ATOM   3218  CB  THR   696      53.675  57.345  52.602  0.36 54.00           C  
ATOM   3219  CG2 THR   696      54.222  56.653  53.786 -0.24 38.00           C  
ATOM   3220  OG1 THR   696      53.446  56.486  51.501 -0.67 61.00           O  
ATOM   3221  H   THR   696      52.680  58.846  54.886  0.27 19.00           H  
ATOM   3222  HG1 THR   696      54.243  55.987  51.308  0.41  2.00           H  
ATOM   3223  N   TYR   697      50.438  56.993  52.487 -0.41 57.00           N  
ATOM   3224  CA  TYR   697      49.199  56.267  52.659 -0.00 14.00           C  
ATOM   3225  C   TYR   697      49.329  54.866  52.099  0.59 73.00           C  
ATOM   3226  O   TYR   697      49.960  54.566  51.096 -0.56 79.00           O  
ATOM   3227  CB  TYR   697      48.086  57.196  51.976 -0.01 52.00           C  
ATOM   3228  CG  TYR   697      48.088  58.678  52.324 -0.00 11.00           C  
ATOM   3229  CD1 TYR   697      47.282  59.160  53.389 -0.19  6.00           C  
ATOM   3230  CD2 TYR   697      48.794  59.568  51.506 -0.19  6.00           C  
ATOM   3231  CE1 TYR   697      47.167  60.529  53.625 -0.23 41.00           C  
ATOM   3232  CE2 TYR   697      48.510  60.968  51.625 -0.23 41.00           C  
ATOM   3233  CZ  TYR   697      47.832  61.492  52.791  0.32 26.00           C  
ATOM   3234  OH  TYR   697      47.467  62.801  53.042 -0.55 79.00           O  
ATOM   3235  H   TYR   697      50.748  57.198  51.547  0.27 19.00           H  
ATOM   3236  HH  TYR   697      48.081  63.416  52.634  0.39 92.00           H  
ATOM   3237  N   SER   698      48.729  53.896  52.790 -0.41 57.00           N  
ATOM   3238  CA  SER   698      48.534  52.498  52.321 -0.02 49.00           C  
ATOM   3239  C   SER   698      47.252  51.821  52.705  0.59 73.00           C  
ATOM   3240  O   SER   698      46.505  52.136  53.711 -0.56 79.00           O  
ATOM   3241  CB  SER   698      49.691  51.607  52.735  0.21 17.00           C  
ATOM   3242  OG  SER   698      49.949  51.796  54.056 -0.65 46.00           O  
ATOM   3243  H   SER   698      48.237  54.159  53.632  0.27 19.00           H  
ATOM   3244  HG  SER   698      50.523  52.562  54.140  0.42 75.00           H  
ATOM   3245  N   GLY   699      46.773  50.838  51.912 -0.41 57.00           N  
ATOM   3246  CA  GLY   699      45.641  49.964  52.086 -0.02 52.00           C  
ATOM   3247  C   GLY   699      45.909  48.801  53.081  0.59 73.00           C  
ATOM   3248  O   GLY   699      45.348  47.795  52.821 -0.56 79.00           O  
ATOM   3249  H   GLY   699      47.194  50.820  50.994  0.27 19.00           H  
ATOM   3250  N   LYS   700      46.870  48.909  54.053 -0.34 79.00           N  
ATOM   3251  CA  LYS   700      47.682  47.776  54.533 -0.24  0.00           C  
ATOM   3252  C   LYS   700      46.973  46.836  55.578  0.73 41.00           C  
ATOM   3253  O   LYS   700      47.569  45.950  56.143 -0.58 94.00           O  
ATOM   3254  CB  LYS   700      49.082  48.197  55.025 -0.00 94.00           C  
ATOM   3255  CG  LYS   700      49.140  49.221  56.107  0.01 87.00           C  
ATOM   3256  CD  LYS   700      50.520  49.688  56.516 -0.04 79.00           C  
ATOM   3257  CE  LYS   700      50.451  51.038  57.311 -0.01 43.00           C  
ATOM   3258  NZ  LYS   700      51.826  51.517  57.703 -0.38 54.00           N1+
ATOM   3259  H   LYS   700      47.251  49.826  54.241  0.27 47.00           H  
ATOM   3260  HZ1 LYS   700      51.752  52.351  58.267  0.34  0.00           H  
ATOM   3261  HZ2 LYS   700      52.244  50.855  58.341  0.34  0.00           H  
ATOM   3262  HZ3 LYS   700      52.462  51.639  56.928  0.34  0.00           H  
ATOM   3263  N   ARG   701      45.642  47.058  55.859 -0.34 79.00           N  
ATOM   3264  CA  ARG   701      44.745  46.005  56.451 -0.26 37.00           C  
ATOM   3265  C   ARG   701      44.563  44.792  55.507  0.73 41.00           C  
ATOM   3266  O   ARG   701      44.291  44.957  54.338 -0.58 94.00           O  
ATOM   3267  CB  ARG   701      43.423  46.623  57.043 -0.00  7.00           C  
ATOM   3268  CG  ARG   701      42.542  45.733  58.044  0.03 90.00           C  
ATOM   3269  CD  ARG   701      41.304  46.544  58.431  0.04 86.00           C  
ATOM   3270  NE  ARG   701      40.313  46.726  57.350 -0.52 95.00           N  
ATOM   3271  CZ  ARG   701      39.146  47.379  57.463  0.80 76.00           C  
ATOM   3272  NH1 ARG   701      38.662  47.905  58.587 -0.86 27.00           N1+
ATOM   3273  NH2 ARG   701      38.369  47.401  56.407 -0.86 27.00           N  
ATOM   3274  H   ARG   701      45.176  47.834  55.413  0.27 47.00           H  
ATOM   3275  HE  ARG   701      40.431  46.255  56.464  0.34 56.00           H  
ATOM   3276 HH11 ARG   701      39.352  48.062  59.308  0.44 78.00           H  
ATOM   3277 HH12 ARG   701      37.788  48.388  58.736  0.44 78.00           H  
ATOM   3278 HH21 ARG   701      38.721  47.027  55.538  0.44 78.00           H  
ATOM   3279 HH22 ARG   701      37.384  47.593  56.525  0.44 78.00           H  
ATOM   3280  N   ASN   702      44.586  43.579  56.068 -0.41 57.00           N  
ATOM   3281  CA  ASN   702      44.256  42.428  55.168  0.01 43.00           C  
ATOM   3282  C   ASN   702      42.785  42.458  54.878  0.59 73.00           C  
ATOM   3283  O   ASN   702      41.939  42.808  55.741 -0.56 79.00           O  
ATOM   3284  CB  ASN   702      44.714  41.076  55.838 -0.20 41.00           C  
ATOM   3285  CG  ASN   702      46.267  41.199  55.919  0.71 30.00           C  
ATOM   3286  ND2 ASN   702      46.783  41.331  57.100 -0.91 91.00           N  
ATOM   3287  OD1 ASN   702      46.921  41.027  54.873 -0.59 31.00           O  
ATOM   3288  H   ASN   702      44.977  43.467  56.992  0.27 19.00           H  
ATOM   3289 HD21 ASN   702      47.782  41.481  57.105  0.41 96.00           H  
ATOM   3290 HD22 ASN   702      46.155  41.731  57.780  0.41 96.00           H  
ATOM   3291  N   GLY   703      42.416  42.104  53.633 -0.41 57.00           N  
ATOM   3292  CA  GLY   703      41.113  41.729  53.176 -0.02 52.00           C  
ATOM   3293  C   GLY   703      40.986  41.672  51.633  0.59 73.00           C  
ATOM   3294  O   GLY   703      41.593  40.735  51.049 -0.56 79.00           O  
ATOM   3295  H   GLY   703      43.168  41.952  52.976  0.27 19.00           H  
ATOM   3296  N   ALA   704      40.316  42.617  51.006 -0.41 57.00           N  
ATOM   3297  CA  ALA   704      40.575  42.929  49.566  0.03 37.00           C  
ATOM   3298  C   ALA   704      41.772  43.833  49.244  0.59 73.00           C  
ATOM   3299  O   ALA   704      42.374  44.436  50.115 -0.56 79.00           O  
ATOM   3300  CB  ALA   704      39.268  43.483  49.034 -0.18 25.00           C  
ATOM   3301  H   ALA   704      39.750  43.181  51.624  0.27 19.00           H  
ATOM   3302  N   SER   705      41.918  44.108  47.949 -0.41 57.00           N  
ATOM   3303  CA  SER   705      43.039  44.927  47.406 -0.02 49.00           C  
ATOM   3304  C   SER   705      42.756  46.402  47.444  0.59 73.00           C  
ATOM   3305  O   SER   705      41.727  46.801  48.023 -0.56 79.00           O  
ATOM   3306  CB  SER   705      43.304  44.419  45.963  0.21 17.00           C  
ATOM   3307  OG  SER   705      42.224  44.503  45.012 -0.65 46.00           O  
ATOM   3308  H   SER   705      41.332  43.598  47.304  0.27 19.00           H  
ATOM   3309  HG  SER   705      42.622  44.860  44.215  0.42 75.00           H  
ATOM   3310  N   ASP   706      43.616  47.228  46.843 -0.51 63.00           N  
ATOM   3311  CA  ASP   706      43.521  48.679  46.850  0.03 81.00           C  
ATOM   3312  C   ASP   706      42.913  49.246  45.541  0.53 66.00           C  
ATOM   3313  O   ASP   706      42.817  50.445  45.241 -0.58 19.00           O  
ATOM   3314  CB  ASP   706      44.867  49.382  47.305 -0.03  3.00           C  
ATOM   3315  CG  ASP   706      46.022  49.158  46.365  0.79 94.00           C  
ATOM   3316  OD1 ASP   706      45.880  48.547  45.224 -0.80 14.00           O  
ATOM   3317  OD2 ASP   706      47.130  49.540  46.787 -0.80 14.00           O1-
ATOM   3318  H   ASP   706      44.468  46.823  46.482  0.29 36.00           H  
ATOM   3319  N   ASP   707      42.512  48.344  44.634 -0.51 63.00           N  
ATOM   3320  CA  ASP   707      42.608  48.655  43.182  0.03 81.00           C  
ATOM   3321  C   ASP   707      41.578  49.598  42.724  0.53 66.00           C  
ATOM   3322  O   ASP   707      41.847  50.545  41.990 -0.58 19.00           O  
ATOM   3323  CB  ASP   707      42.700  47.436  42.234 -0.03  3.00           C  
ATOM   3324  CG  ASP   707      43.597  46.332  42.852  0.79 94.00           C  
ATOM   3325  OD1 ASP   707      44.651  46.759  43.301 -0.80 14.00           O  
ATOM   3326  OD2 ASP   707      43.181  45.168  42.859 -0.80 14.00           O1-
ATOM   3327  H   ASP   707      42.625  47.372  44.884  0.29 36.00           H  
ATOM   3328  N   LEU   708      40.376  49.318  43.247 -0.41 57.00           N  
ATOM   3329  CA  LEU   708      39.242  50.149  43.017 -0.05 18.00           C  
ATOM   3330  C   LEU   708      39.328  51.533  43.866  0.59 73.00           C  
ATOM   3331  O   LEU   708      38.916  52.601  43.393 -0.56 79.00           O  
ATOM   3332  CB  LEU   708      37.925  49.396  43.239 -0.11  2.00           C  
ATOM   3333  CG  LEU   708      36.659  50.067  42.656  0.35 31.00           C  
ATOM   3334  CD1 LEU   708      36.787  50.306  41.130 -0.41 21.00           C  
ATOM   3335  CD2 LEU   708      35.463  49.204  43.002 -0.41 21.00           C  
ATOM   3336  H   LEU   708      40.336  48.640  43.995  0.27 19.00           H  
ATOM   3337  N   MET   709      39.867  51.367  45.088 -0.41 57.00           N  
ATOM   3338  CA  MET   709      40.079  52.566  45.938 -0.02 37.00           C  
ATOM   3339  C   MET   709      40.983  53.670  45.237  0.59 73.00           C  
ATOM   3340  O   MET   709      40.564  54.807  45.054 -0.56 79.00           O  
ATOM   3341  CB  MET   709      40.642  52.047  47.268  0.03 42.00           C  
ATOM   3342  CG  MET   709      41.243  53.097  48.205  0.00 18.00           C  
ATOM   3343  SD  MET   709      41.602  52.482  49.912 -0.27 37.00           S  
ATOM   3344  CE  MET   709      42.758  51.109  49.689 -0.05 36.00           C  
ATOM   3345  H   MET   709      40.132  50.430  45.355  0.27 19.00           H  
ATOM   3346  N   VAL   710      42.180  53.285  44.836 -0.41 57.00           N  
ATOM   3347  CA  VAL   710      43.105  54.218  44.195 -0.08 75.00           C  
ATOM   3348  C   VAL   710      42.507  54.650  42.813  0.59 73.00           C  
ATOM   3349  O   VAL   710      42.513  55.824  42.495 -0.56 79.00           O  
ATOM   3350  CB  VAL   710      44.538  53.735  44.132  0.29 85.00           C  
ATOM   3351  CG1 VAL   710      45.436  54.762  43.464 -0.31 92.00           C  
ATOM   3352  CG2 VAL   710      45.110  53.500  45.514 -0.31 92.00           C  
ATOM   3353  H   VAL   710      42.463  52.333  45.018  0.27 19.00           H  
ATOM   3354  N   ALA   711      41.817  53.748  42.126 -0.41 57.00           N  
ATOM   3355  CA  ALA   711      41.175  54.105  40.871  0.03 37.00           C  
ATOM   3356  C   ALA   711      40.104  55.185  40.949  0.59 73.00           C  
ATOM   3357  O   ALA   711      40.029  56.078  40.077 -0.56 79.00           O  
ATOM   3358  CB  ALA   711      40.611  52.846  40.232 -0.18 25.00           C  
ATOM   3359  H   ALA   711      41.728  52.805  42.475  0.27 19.00           H  
ATOM   3360  N   VAL   712      39.285  55.199  42.035 -0.41 57.00           N  
ATOM   3361  CA  VAL   712      38.421  56.308  42.432 -0.08 75.00           C  
ATOM   3362  C   VAL   712      39.185  57.607  42.760  0.59 73.00           C  
ATOM   3363  O   VAL   712      38.758  58.663  42.282 -0.56 79.00           O  
ATOM   3364  CB  VAL   712      37.484  55.794  43.565  0.29 85.00           C  
ATOM   3365  CG1 VAL   712      36.873  56.766  44.552 -0.31 92.00           C  
ATOM   3366  CG2 VAL   712      36.374  54.919  42.949 -0.31 92.00           C  
ATOM   3367  H   VAL   712      39.441  54.396  42.628  0.27 19.00           H  
ATOM   3368  N   ILE   713      40.265  57.523  43.619 -0.41 57.00           N  
ATOM   3369  CA  ILE   713      40.810  58.677  44.359 -0.05 97.00           C  
ATOM   3370  C   ILE   713      41.480  59.579  43.305  0.59 73.00           C  
ATOM   3371  O   ILE   713      41.377  60.828  43.329 -0.56 79.00           O  
ATOM   3372  CB  ILE   713      41.860  58.192  45.388  0.13  3.00           C  
ATOM   3373  CG1 ILE   713      41.351  57.551  46.652 -0.04 30.00           C  
ATOM   3374  CG2 ILE   713      42.862  59.367  45.770 -0.32  4.00           C  
ATOM   3375  CD1 ILE   713      42.425  56.639  47.280 -0.06 60.00           C  
ATOM   3376  H   ILE   713      40.650  56.617  43.849  0.27 19.00           H  
ATOM   3377  N   MET   714      42.089  58.974  42.254 -0.41 57.00           N  
ATOM   3378  CA  MET   714      42.790  59.754  41.219 -0.02 37.00           C  
ATOM   3379  C   MET   714      41.851  60.367  40.161  0.59 73.00           C  
ATOM   3380  O   MET   714      42.039  61.537  39.899 -0.56 79.00           O  
ATOM   3381  CB  MET   714      43.987  58.849  40.745  0.03 42.00           C  
ATOM   3382  CG  MET   714      44.978  58.348  41.811  0.00 18.00           C  
ATOM   3383  SD  MET   714      45.895  59.636  42.718 -0.27 37.00           S  
ATOM   3384  CE  MET   714      46.948  60.555  41.513 -0.05 36.00           C  
ATOM   3385  H   MET   714      41.966  57.986  42.086  0.27 19.00           H  
ATOM   3386  N   ALA   715      40.759  59.710  39.751 -0.41 57.00           N  
ATOM   3387  CA  ALA   715      39.768  60.381  38.967  0.03 37.00           C  
ATOM   3388  C   ALA   715      39.127  61.626  39.627  0.59 73.00           C  
ATOM   3389  O   ALA   715      38.593  62.493  38.925 -0.56 79.00           O  
ATOM   3390  CB  ALA   715      38.689  59.375  38.500 -0.18 25.00           C  
ATOM   3391  H   ALA   715      40.553  58.765  40.040  0.27 19.00           H  
ATOM   3392  N   ILE   716      39.119  61.694  40.929 -0.41 57.00           N  
ATOM   3393  CA  ILE   716      38.656  62.878  41.734 -0.05 97.00           C  
ATOM   3394  C   ILE   716      39.646  63.947  41.950  0.59 73.00           C  
ATOM   3395  O   ILE   716      39.243  65.084  42.036 -0.56 79.00           O  
ATOM   3396  CB  ILE   716      38.037  62.341  43.082  0.13  3.00           C  
ATOM   3397  CG1 ILE   716      36.761  61.551  42.811 -0.04 30.00           C  
ATOM   3398  CG2 ILE   716      37.697  63.358  44.132 -0.32  4.00           C  
ATOM   3399  CD1 ILE   716      36.394  60.606  43.912 -0.06 60.00           C  
ATOM   3400  H   ILE   716      39.565  60.982  41.489  0.27 19.00           H  
ATOM   3401  N   TYR   717      40.978  63.670  42.056 -0.41 57.00           N  
ATOM   3402  CA  TYR   717      41.950  64.733  41.806 -0.00 14.00           C  
ATOM   3403  C   TYR   717      41.889  65.370  40.403  0.59 73.00           C  
ATOM   3404  O   TYR   717      41.968  66.615  40.164 -0.56 79.00           O  
ATOM   3405  CB  TYR   717      43.403  64.066  42.121 -0.01 52.00           C  
ATOM   3406  CG  TYR   717      44.579  64.878  41.866 -0.00 11.00           C  
ATOM   3407  CD1 TYR   717      44.810  66.023  42.640 -0.19  6.00           C  
ATOM   3408  CD2 TYR   717      45.474  64.627  40.767 -0.19  6.00           C  
ATOM   3409  CE1 TYR   717      46.030  66.733  42.549 -0.23 41.00           C  
ATOM   3410  CE2 TYR   717      46.668  65.322  40.546 -0.23 41.00           C  
ATOM   3411  CZ  TYR   717      46.939  66.393  41.538  0.32 26.00           C  
ATOM   3412  OH  TYR   717      48.030  67.151  41.425 -0.55 79.00           O  
ATOM   3413  H   TYR   717      41.284  62.712  41.962  0.27 19.00           H  
ATOM   3414  HH  TYR   717      48.602  66.734  40.777  0.39 92.00           H  
ATOM   3415  N   LEU   718      41.800  64.525  39.383 -0.41 57.00           N  
ATOM   3416  CA  LEU   718      41.609  65.022  38.065 -0.05 18.00           C  
ATOM   3417  C   LEU   718      40.316  65.868  37.880  0.59 73.00           C  
ATOM   3418  O   LEU   718      40.443  67.065  37.534 -0.56 79.00           O  
ATOM   3419  CB  LEU   718      41.561  63.867  37.011 -0.11  2.00           C  
ATOM   3420  CG  LEU   718      42.890  63.061  36.764  0.35 31.00           C  
ATOM   3421  CD1 LEU   718      42.648  61.666  36.272 -0.41 21.00           C  
ATOM   3422  CD2 LEU   718      43.672  63.796  35.641 -0.41 21.00           C  
ATOM   3423  H   LEU   718      41.584  63.556  39.571  0.27 19.00           H  
ATOM   3424  N   ALA   719      39.075  65.443  38.310 -0.41 57.00           N  
ATOM   3425  CA  ALA   719      37.817  66.155  38.166  0.03 37.00           C  
ATOM   3426  C   ALA   719      37.779  67.574  38.766  0.59 73.00           C  
ATOM   3427  O   ALA   719      36.886  68.378  38.529 -0.56 79.00           O  
ATOM   3428  CB  ALA   719      36.737  65.306  38.947 -0.18 25.00           C  
ATOM   3429  H   ALA   719      38.967  64.550  38.769  0.27 19.00           H  
ATOM   3430  N   ALA   720      38.752  67.909  39.602 -0.41 57.00           N  
ATOM   3431  CA  ALA   720      38.876  69.269  40.139  0.03 37.00           C  
ATOM   3432  C   ALA   720      39.117  70.307  39.039  0.59 73.00           C  
ATOM   3433  O   ALA   720      38.883  71.521  39.168 -0.56 79.00           O  
ATOM   3434  CB  ALA   720      40.071  69.298  41.168 -0.18 25.00           C  
ATOM   3435  H   ALA   720      39.412  67.242  39.977  0.27 19.00           H  
ATOM   3436  N   GLN   721      39.508  69.856  37.806 -0.41 57.00           N  
ATOM   3437  CA  GLN   721      39.535  70.563  36.555 -0.00 31.00           C  
ATOM   3438  C   GLN   721      38.169  71.071  36.103  0.59 73.00           C  
ATOM   3439  O   GLN   721      38.086  71.984  35.286 -0.56 79.00           O  
ATOM   3440  CB  GLN   721      40.173  69.697  35.479 -0.00 36.00           C  
ATOM   3441  CG  GLN   721      40.257  70.374  34.079 -0.06 45.00           C  
ATOM   3442  CD  GLN   721      41.083  69.603  33.084  0.69 51.00           C  
ATOM   3443  NE2 GLN   721      41.268  70.238  31.950 -0.94  7.00           N  
ATOM   3444  OE1 GLN   721      41.377  68.449  33.221 -0.60 86.00           O  
ATOM   3445  H   GLN   721      39.630  68.864  37.668  0.27 19.00           H  
ATOM   3446 HE21 GLN   721      41.610  69.627  31.222  0.42 51.00           H  
ATOM   3447 HE22 GLN   721      40.950  71.195  31.896  0.42 51.00           H  
ATOM   3448  N   ALA   722      36.970  70.640  36.685 -0.41 57.00           N  
ATOM   3449  CA  ALA   722      35.601  71.181  36.413  0.03 37.00           C  
ATOM   3450  C   ALA   722      35.276  72.428  37.158  0.59 73.00           C  
ATOM   3451  O   ALA   722      35.255  72.458  38.380 -0.56 79.00           O  
ATOM   3452  CB  ALA   722      34.517  70.087  36.746 -0.18 25.00           C  
ATOM   3453  H   ALA   722      37.145  69.908  37.359  0.27 19.00           H  
ATOM   3454  N   GLY   723      35.036  73.573  36.423 -0.41 57.00           N  
ATOM   3455  CA  GLY   723      34.565  74.876  36.945 -0.02 52.00           C  
ATOM   3456  C   GLY   723      33.131  74.813  37.437  0.59 73.00           C  
ATOM   3457  O   GLY   723      32.430  73.887  37.038 -0.56 79.00           O  
ATOM   3458  H   GLY   723      34.845  73.406  35.445  0.27 19.00           H  
ATOM   3459  N   PRO   724      32.693  75.767  38.279 -0.25 48.00           N  
ATOM   3460  CA  PRO   724      31.283  75.729  38.833 -0.02 66.00           C  
ATOM   3461  C   PRO   724      30.149  75.717  37.816  0.58 96.00           C  
ATOM   3462  O   PRO   724      29.122  75.139  38.156 -0.57 48.00           O  
ATOM   3463  CB  PRO   724      31.216  77.041  39.744 -0.00 70.00           C  
ATOM   3464  CG  PRO   724      32.665  77.161  40.158  0.01 89.00           C  
ATOM   3465  CD  PRO   724      33.409  76.849  38.940  0.01 92.00           C  
ATOM   3466  N   PRO   725      30.228  76.240  36.515 -0.25 48.00           N  
ATOM   3467  CA  PRO   725      29.082  76.324  35.531 -0.02 66.00           C  
ATOM   3468  C   PRO   725      28.593  74.954  35.045  0.58 96.00           C  
ATOM   3469  O   PRO   725      29.238  73.925  35.071 -0.57 48.00           O  
ATOM   3470  CB  PRO   725      29.391  77.316  34.475 -0.00 70.00           C  
ATOM   3471  CG  PRO   725      30.573  78.112  35.094  0.01 89.00           C  
ATOM   3472  CD  PRO   725      31.277  77.162  36.081  0.01 92.00           C  
ATOM   3473  N   HIE   726      27.276  74.863  34.734 -0.41 57.00           N  
ATOM   3474  CA  HIE   726      26.564  73.608  34.364 -0.05 81.00           C  
ATOM   3475  C   HIE   726      26.651  73.336  32.841  0.59 73.00           C  
ATOM   3476  O   HIE   726      26.808  74.206  32.011 -0.56 79.00           O  
ATOM   3477  CB  HIE   726      25.118  73.638  34.828 -0.00 74.00           C  
ATOM   3478  CG  HIE   726      24.905  73.536  36.323  0.18 68.00           C  
ATOM   3479  CD2 HIE   726      25.838  73.182  37.283 -0.22  7.00           C  
ATOM   3480  ND1 HIE   726      23.635  73.647  36.974 -0.54 32.00           N  
ATOM   3481  CE1 HIE   726      23.890  73.461  38.248  0.16 35.00           C  
ATOM   3482  NE2 HIE   726      25.142  73.113  38.463 -0.27 95.00           N  
ATOM   3483  H   HIE   726      26.680  75.638  34.988  0.27 19.00           H  
ATOM   3484  HE2 HIE   726      25.515  72.889  39.374  0.33 39.00           H  
ATOM   3485  N   THR   727      26.413  72.081  32.466 -0.41 57.00           N  
ATOM   3486  CA  THR   727      26.336  71.577  31.035 -0.03 89.00           C  
ATOM   3487  C   THR   727      25.158  72.127  30.265  0.59 73.00           C  
ATOM   3488  O   THR   727      24.253  72.640  30.895 -0.56 79.00           O  
ATOM   3489  CB  THR   727      26.304  70.006  31.120  0.36 54.00           C  
ATOM   3490  CG2 THR   727      24.942  69.282  31.375 -0.24 38.00           C  
ATOM   3491  OG1 THR   727      26.543  69.557  29.776 -0.67 61.00           O  
ATOM   3492  H   THR   727      26.259  71.378  33.177  0.27 19.00           H  
ATOM   3493  HG1 THR   727      26.598  68.599  29.809  0.41  2.00           H  
ATOM   3494  N   PHE   728      25.167  72.070  28.936 -0.41 57.00           N  
ATOM   3495  CA  PHE   728      24.167  72.697  28.080 -0.00 24.00           C  
ATOM   3496  C   PHE   728      22.763  72.074  28.082  0.59 73.00           C  
ATOM   3497  O   PHE   728      21.729  72.755  27.945 -0.56 79.00           O  
ATOM   3498  CB  PHE   728      24.779  73.015  26.722 -0.03 43.00           C  
ATOM   3499  CG  PHE   728      23.865  73.881  25.831  0.01 18.00           C  
ATOM   3500  CD1 PHE   728      22.862  73.347  24.979 -0.12 56.00           C  
ATOM   3501  CD2 PHE   728      23.948  75.243  26.025 -0.12 56.00           C  
ATOM   3502  CE1 PHE   728      21.937  74.168  24.369 -0.17  4.00           C  
ATOM   3503  CE2 PHE   728      22.944  76.097  25.446 -0.17  4.00           C  
ATOM   3504  CZ  PHE   728      21.968  75.584  24.579 -0.10 72.00           C  
ATOM   3505  H   PHE   728      25.921  71.554  28.505  0.27 19.00           H  
ATOM   3506  N   ALA   729      22.685  70.803  28.418 -0.41 57.00           N  
ATOM   3507  CA  ALA   729      21.470  69.907  28.469  0.03 37.00           C  
ATOM   3508  C   ALA   729      20.267  70.339  29.264  0.59 73.00           C  
ATOM   3509  O   ALA   729      19.167  70.169  28.749 -0.56 79.00           O  
ATOM   3510  CB  ALA   729      21.780  68.492  29.248 -0.18 25.00           C  
ATOM   3511  H   ALA   729      23.556  70.337  28.630  0.27 19.00           H  
ATOM   3512  N   NME   730      20.363  70.978  30.441 -0.41 57.00           N  
ATOM   3513  CH3 NME   730      19.271  71.793  30.944 -0.14 90.00           C  
ATOM   3514  H   NME   730      21.273  71.196  30.820  0.27 19.00           H  
TER
HETATM 3515 MN    MN   731      48.387  51.493  40.537  2.00  0.00          MN  
TER
HETATM 3516 MN    MN   732      46.498  47.569  43.603  2.00  0.00          MN  
TER
HETATM    1  C5' DC5   258      80.661  62.822  36.970 -0.00 69.00           C  
HETATM    2  O5' DC5   258      80.634  61.787  35.998 -0.63 18.00           O  
HETATM    3  C4' DC5   258      81.635  62.319  38.085  0.16 29.00           C  
HETATM    4  O4' DC5   258      81.724  63.287  39.121 -0.36 91.00           O  
HETATM    5  C3' DC5   258      81.049  60.978  38.669  0.07 13.00           C  
HETATM    6  O3' DC5   258      82.110  60.095  38.929 -0.52 32.00           O  
HETATM    7  C2' DC5   258      80.331  61.438  39.925 -0.08 54.00           C  
HETATM    8  C1' DC5   258      81.378  62.599  40.330 -0.01 16.00           C  
HETATM    9  N1  DC5   258      80.809  63.577  41.311 -0.03 39.00           N  
HETATM   10  C2  DC5   258      81.324  63.568  42.592  0.79 59.00           C  
HETATM   11  O2  DC5   258      82.256  62.883  42.998 -0.65 48.00           O  
HETATM   12  N3  DC5   258      80.676  64.166  43.640 -0.77 48.00           N  
HETATM   13  C4  DC5   258      79.541  64.727  43.241  0.84 39.00           C  
HETATM   14  N4  DC5   258      78.864  65.120  44.339 -0.97 73.00           N  
HETATM   15  C5  DC5   258      79.052  64.846  41.931 -0.52 22.00           C  
HETATM   16  C6  DC5   258      79.696  64.230  40.953 -0.01 83.00           C  
HETATM   17  H41 DC5   258      79.280  64.990  45.249  0.43 14.00           H  
HETATM   18  H42 DC5   258      77.911  65.435  44.216  0.43 14.00           H  
HETATM   19  H5T DC5   258      80.530  62.182  35.130  0.44 22.00           H  
HETATM   20  P    DC   259      81.880  58.700  39.567  1.16 59.00           P  
HETATM   21  O1P  DC   259      83.052  57.930  39.088 -0.77 61.00           O  
HETATM   22  O2P  DC   259      80.546  58.228  39.229 -0.77 61.00           O1-
HETATM   23  C5'  DC   259      83.067  59.174  42.007 -0.00 69.00           C  
HETATM   24  O5'  DC   259      81.907  58.746  41.260 -0.49 54.00           O  
HETATM   25  C4'  DC   259      82.914  59.117  43.509  0.16 29.00           C  
HETATM   26  O4'  DC   259      82.156  60.182  43.999 -0.36 91.00           O  
HETATM   27  C3'  DC   259      82.398  57.796  44.128  0.07 13.00           C  
HETATM   28  O3'  DC   259      83.430  57.158  44.967 -0.52 32.00           O  
HETATM   29  C2'  DC   259      81.342  58.330  45.093 -0.08 54.00           C  
HETATM   30  C1'  DC   259      81.623  59.816  45.297 -0.01 16.00           C  
HETATM   31  N1   DC   259      80.467  60.614  45.683 -0.03 39.00           N  
HETATM   32  C2   DC   259      80.265  60.994  46.959  0.79 59.00           C  
HETATM   33  O2   DC   259      81.097  60.895  47.857 -0.65 48.00           O  
HETATM   34  N3   DC   259      79.188  61.781  47.345 -0.77 48.00           N  
HETATM   35  C4   DC   259      78.325  62.084  46.435  0.84 39.00           C  
HETATM   36  N4   DC   259      77.378  62.882  46.857 -0.97 73.00           N  
HETATM   37  C5   DC   259      78.402  61.536  45.072 -0.52 22.00           C  
HETATM   38  C6   DC   259      79.532  60.886  44.745 -0.01 83.00           C  
HETATM   39  H41  DC   259      77.471  63.150  47.826  0.43 14.00           H  
HETATM   40  H42  DC   259      76.684  63.269  46.234  0.43 14.00           H  
HETATM   41  P    DA   260      83.287  55.657  45.559  1.16 59.00           P  
HETATM   42  O1P  DA   260      84.610  55.033  45.676 -0.77 61.00           O  
HETATM   43  O2P  DA   260      82.246  55.050  44.686 -0.77 61.00           O1-
HETATM   44  C5'  DA   260      83.420  55.934  48.240 -0.00 69.00           C  
HETATM   45  O5'  DA   260      82.657  55.796  47.022 -0.49 54.00           O  
HETATM   46  C4'  DA   260      82.594  55.986  49.526  0.16 29.00           C  
HETATM   47  O4'  DA   260      81.770  57.140  49.273 -0.36 91.00           O  
HETATM   48  C3'  DA   260      81.677  54.795  49.781  0.07 13.00           C  
HETATM   49  O3'  DA   260      81.803  54.404  51.209 -0.52 32.00           O  
HETATM   50  C2'  DA   260      80.283  55.349  49.488 -0.08 54.00           C  
HETATM   51  C1'  DA   260      80.471  56.807  49.881  0.04 31.00           C  
HETATM   52  N1   DA   260      76.764  60.191  51.166 -0.76 24.00           N  
HETATM   53  C2   DA   260      77.690  59.611  51.878  0.57 16.00           C  
HETATM   54  N3   DA   260      78.580  58.726  51.370 -0.74 17.00           N  
HETATM   55  C4   DA   260      78.627  58.557  50.068  0.38  0.00           C  
HETATM   56  C5   DA   260      77.755  59.190  49.219  0.07 25.00           C  
HETATM   57  C6   DA   260      76.764  60.058  49.804  0.68 97.00           C  
HETATM   58  N6   DA   260      75.829  60.685  49.114 -0.91 23.00           N  
HETATM   59  N7   DA   260      77.893  58.612  47.929 -0.61 75.00           N  
HETATM   60  C8   DA   260      78.947  57.830  48.031  0.16  7.00           C  
HETATM   61  N9   DA   260      79.422  57.652  49.324 -0.02 68.00           N  
HETATM   62  H61  DA   260      75.236  61.289  49.665  0.41 67.00           H  
HETATM   63  H62  DA   260      75.750  60.584  48.112  0.41 67.00           H  
HETATM   64  P    DA   261      81.239  53.036  51.859  1.16 59.00           P  
HETATM   65  O1P  DA   261      82.377  52.398  52.573 -0.77 61.00           O  
HETATM   66  O2P  DA   261      80.691  52.223  50.743 -0.77 61.00           O1-
HETATM   67  C5'  DA   261      80.215  54.255  53.943 -0.00 69.00           C  
HETATM   68  O5'  DA   261      79.971  53.411  52.814 -0.49 54.00           O  
HETATM   69  C4'  DA   261      78.910  54.825  54.542  0.16 29.00           C  
HETATM   70  O4'  DA   261      78.473  55.849  53.647 -0.36 91.00           O  
HETATM   71  C3'  DA   261      77.752  53.769  54.741  0.07 13.00           C  
HETATM   72  O3'  DA   261      77.611  53.515  56.163 -0.52 32.00           O  
HETATM   73  C2'  DA   261      76.587  54.424  54.028 -0.08 54.00           C  
HETATM   74  C1'  DA   261      77.105  55.894  53.989  0.04 31.00           C  
HETATM   75  N1   DA   261      73.469  59.358  53.142 -0.76 24.00           N  
HETATM   76  C2   DA   261      74.071  58.992  54.265  0.57 16.00           C  
HETATM   77  N3   DA   261      75.006  58.058  54.368 -0.74 17.00           N  
HETATM   78  C4   DA   261      75.360  57.465  53.175  0.38  0.00           C  
HETATM   79  C5   DA   261      74.920  57.823  51.917  0.07 25.00           C  
HETATM   80  C6   DA   261      73.877  58.785  51.984  0.68 97.00           C  
HETATM   81  N6   DA   261      73.180  59.269  50.943 -0.91 23.00           N  
HETATM   82  N7   DA   261      75.510  57.029  50.876 -0.61 75.00           N  
HETATM   83  C8   DA   261      76.301  56.230  51.618  0.16  7.00           C  
HETATM   84  N9   DA   261      76.320  56.563  52.925 -0.02 68.00           N  
HETATM   85  H61  DA   261      72.317  59.692  51.256  0.41 67.00           H  
HETATM   86  H62  DA   261      73.448  59.129  49.981  0.41 67.00           H  
HETATM   87  P    DT   262      76.381  52.684  56.793  1.16 59.00           P  
HETATM   88  O1P  DT   262      76.814  52.336  58.146 -0.77 61.00           O  
HETATM   89  O2P  DT   262      76.150  51.549  55.901 -0.77 61.00           O1-
HETATM   90  C5'  DT   262      75.272  54.702  57.726 -0.00 69.00           C  
HETATM   91  O5'  DT   262      75.231  53.637  56.848 -0.49 54.00           O  
HETATM   92  C4'  DT   262      73.846  55.162  57.865  0.16 29.00           C  
HETATM   93  O4'  DT   262      73.465  55.913  56.730 -0.36 91.00           O  
HETATM   94  C3'  DT   262      72.782  54.096  58.158  0.07 13.00           C  
HETATM   95  O3'  DT   262      72.023  54.463  59.276 -0.52 32.00           O  
HETATM   96  C2'  DT   262      71.887  54.148  56.907 -0.08 54.00           C  
HETATM   97  C1'  DT   262      72.116  55.645  56.561  0.06 80.00           C  
HETATM   98  N1   DT   262      71.840  56.012  55.157 -0.02 39.00           N  
HETATM   99  C2   DT   262      70.750  56.905  55.024  0.56 77.00           C  
HETATM  100  O2   DT   262      70.175  57.532  55.912 -0.58 81.00           O  
HETATM  101  N3   DT   262      70.378  57.255  53.766 -0.43 40.00           N  
HETATM  102  C4   DT   262      70.885  56.725  52.618  0.51 94.00           C  
HETATM  103  O4   DT   262      70.601  57.235  51.539 -0.55 63.00           O  
HETATM  104  C5   DT   262      71.921  55.652  52.778  0.00 25.00           C  
HETATM  105  C6   DT   262      72.405  55.415  54.028 -0.22  9.00           C  
HETATM  106  C7   DT   262      72.549  55.007  51.584 -0.22 69.00           C  
HETATM  107  H3   DT   262      69.667  57.968  53.687  0.34 20.00           H  
HETATM  108  P    DA   263      70.963  53.554  59.982  1.16 59.00           P  
HETATM  109  O1P  DA   263      71.074  53.764  61.374 -0.77 61.00           O  
HETATM  110  O2P  DA   263      71.111  52.166  59.455 -0.77 61.00           O1-
HETATM  111  C5'  DA   263      68.977  55.272  59.976 -0.00 69.00           C  
HETATM  112  O5'  DA   263      69.495  54.024  59.474 -0.49 54.00           O  
HETATM  113  C4'  DA   263      67.713  55.746  59.247  0.16 29.00           C  
HETATM  114  O4'  DA   263      67.903  56.303  57.919 -0.36 91.00           O  
HETATM  115  C3'  DA   263      66.666  54.638  59.122  0.07 13.00           C  
HETATM  116  O3'  DA   263      65.935  54.333  60.284 -0.52 32.00           O  
HETATM  117  C2'  DA   263      65.792  55.526  58.092 -0.08 54.00           C  
HETATM  118  C1'  DA   263      66.645  56.436  57.231  0.04 31.00           C  
HETATM  119  N1   DA   263      65.171  57.272  52.239 -0.76 24.00           N  
HETATM  120  C2   DA   263      64.715  57.722  53.408  0.57 16.00           C  
HETATM  121  N3   DA   263      65.172  57.459  54.695 -0.74 17.00           N  
HETATM  122  C4   DA   263      66.144  56.514  54.703  0.38  0.00           C  
HETATM  123  C5   DA   263      66.688  55.918  53.586  0.07 25.00           C  
HETATM  124  C6   DA   263      66.130  56.364  52.377  0.68 97.00           C  
HETATM  125  N6   DA   263      66.485  56.017  51.176 -0.91 23.00           N  
HETATM  126  N7   DA   263      67.742  55.081  53.906 -0.61 75.00           N  
HETATM  127  C8   DA   263      67.827  55.215  55.247  0.16  7.00           C  
HETATM  128  N9   DA   263      66.890  56.034  55.812 -0.02 68.00           N  
HETATM  129  H61  DA   263      66.071  56.578  50.444  0.41 67.00           H  
HETATM  130  H62  DA   263      67.211  55.348  50.963  0.41 67.00           H  
HETATM  131  P    DA   264      64.840  53.217  60.277  1.16 59.00           P  
HETATM  132  O1P  DA   264      64.200  53.184  61.572 -0.77 61.00           O  
HETATM  133  O2P  DA   264      65.388  51.947  59.784 -0.77 61.00           O1-
HETATM  134  C5'  DA   264      62.760  54.759  59.558 -0.00 69.00           C  
HETATM  135  O5'  DA   264      63.631  53.642  59.327 -0.49 54.00           O  
HETATM  136  C4'  DA   264      61.923  55.115  58.326  0.16 29.00           C  
HETATM  137  O4'  DA   264      62.680  55.467  57.193 -0.36 91.00           O  
HETATM  138  C3'  DA   264      61.049  53.902  57.860  0.07 13.00           C  
HETATM  139  O3'  DA   264      59.873  53.689  58.663 -0.52 32.00           O  
HETATM  140  C2'  DA   264      60.729  54.337  56.429 -0.08 54.00           C  
HETATM  141  C1'  DA   264      61.866  55.300  56.031  0.04 31.00           C  
HETATM  142  N1   DA   264      62.271  55.329  50.848 -0.76 24.00           N  
HETATM  143  C2   DA   264      61.572  56.058  51.715  0.57 16.00           C  
HETATM  144  N3   DA   264      61.514  56.067  53.065 -0.74 17.00           N  
HETATM  145  C4   DA   264      62.453  55.190  53.547  0.38  0.00           C  
HETATM  146  C5   DA   264      63.187  54.279  52.794  0.07 25.00           C  
HETATM  147  C6   DA   264      63.108  54.457  51.376  0.68 97.00           C  
HETATM  148  N6   DA   264      63.829  53.808  50.463 -0.91 23.00           N  
HETATM  149  N7   DA   264      63.952  53.414  53.666 -0.61 75.00           N  
HETATM  150  C8   DA   264      63.666  53.916  54.891  0.16  7.00           C  
HETATM  151  N9   DA   264      62.643  54.811  54.831 -0.02 68.00           N  
HETATM  152  H61  DA   264      63.725  54.164  49.523  0.41 67.00           H  
HETATM  153  H62  DA   264      64.432  53.013  50.618  0.41 67.00           H  
HETATM  154  P    DA   265      58.901  52.410  58.407  1.16 59.00           P  
HETATM  155  O1P  DA   265      57.903  52.408  59.464 -0.77 61.00           O  
HETATM  156  O2P  DA   265      59.732  51.198  58.085 -0.77 61.00           O1-
HETATM  157  C5'  DA   265      57.257  53.956  57.081 -0.00 69.00           C  
HETATM  158  O5'  DA   265      58.127  52.817  57.114 -0.49 54.00           O  
HETATM  159  C4'  DA   265      56.554  54.260  55.784  0.16 29.00           C  
HETATM  160  O4'  DA   265      57.547  54.427  54.695 -0.36 91.00           O  
HETATM  161  C3'  DA   265      55.588  53.116  55.393  0.07 13.00           C  
HETATM  162  O3'  DA   265      54.276  53.675  55.064 -0.52 32.00           O  
HETATM  163  C2'  DA   265      56.325  52.523  54.175 -0.08 54.00           C  
HETATM  164  C1'  DA   265      57.303  53.513  53.609  0.04 31.00           C  
HETATM  165  N1   DA   265      59.860  53.375  49.225 -0.76 24.00           N  
HETATM  166  C2   DA   265      58.815  54.088  49.570  0.57 16.00           C  
HETATM  167  N3   DA   265      58.241  54.083  50.781 -0.74 17.00           N  
HETATM  168  C4   DA   265      58.856  53.192  51.673  0.38  0.00           C  
HETATM  169  C5   DA   265      59.919  52.401  51.395  0.07 25.00           C  
HETATM  170  C6   DA   265      60.395  52.500  50.088  0.68 97.00           C  
HETATM  171  N6   DA   265      61.418  51.809  49.734 -0.91 23.00           N  
HETATM  172  N7   DA   265      60.260  51.571  52.504 -0.61 75.00           N  
HETATM  173  C8   DA   265      59.460  52.057  53.412  0.16  7.00           C  
HETATM  174  N9   DA   265      58.498  52.911  52.965 -0.02 68.00           N  
HETATM  175  H61  DA   265      61.870  51.899  48.835  0.41 67.00           H  
HETATM  176  H62  DA   265      61.809  51.253  50.481  0.41 67.00           H  
HETATM  177  P    DA   266      53.032  52.699  54.816  1.16 59.00           P  
HETATM  178  O1P  DA   266      51.738  53.370  55.143 -0.77 61.00           O  
HETATM  179  O2P  DA   266      53.408  51.435  55.478 -0.77 61.00           O1-
HETATM  180  C5'  DA   266      52.751  53.480  52.399 -0.00 69.00           C  
HETATM  181  O5'  DA   266      53.093  52.423  53.205 -0.49 54.00           O  
HETATM  182  C4'  DA   266      53.117  53.294  50.912  0.16 29.00           C  
HETATM  183  O4'  DA   266      54.528  53.056  50.926 -0.36 91.00           O  
HETATM  184  C3'  DA   266      52.561  52.072  50.228  0.07 13.00           C  
HETATM  185  O3'  DA   266      51.540  52.562  49.439 -0.52 32.00           O  
HETATM  186  C2'  DA   266      53.656  51.434  49.439 -0.08 54.00           C  
HETATM  187  C1'  DA   266      54.808  52.364  49.728  0.04 31.00           C  
HETATM  188  N1   DA   266      58.545  50.373  46.921 -0.76 24.00           N  
HETATM  189  C2   DA   266      57.442  51.063  46.658  0.57 16.00           C  
HETATM  190  N3   DA   266      56.487  51.522  47.483 -0.74 17.00           N  
HETATM  191  C4   DA   266      56.779  51.295  48.735  0.38  0.00           C  
HETATM  192  C5   DA   266      57.845  50.505  49.154  0.07 25.00           C  
HETATM  193  C6   DA   266      58.735  50.045  48.203  0.68 97.00           C  
HETATM  194  N6   DA   266      59.798  49.249  48.326 -0.91 23.00           N  
HETATM  195  N7   DA   266      57.749  50.314  50.507 -0.61 75.00           N  
HETATM  196  C8   DA   266      56.637  50.976  50.846  0.16  7.00           C  
HETATM  197  N9   DA   266      56.002  51.496  49.790 -0.02 68.00           N  
HETATM  198  H61  DA   266      60.352  49.111  47.493  0.41 67.00           H  
HETATM  199  H62  DA   266      60.060  48.846  49.215  0.41 67.00           H  
HETATM  200  P    DA   267      50.365  51.660  48.754  1.16 59.00           P  
HETATM  201  O1P  DA   267      49.249  52.561  48.384 -0.77 61.00           O  
HETATM  202  O2P  DA   267      50.168  50.429  49.617 -0.77 61.00           O1-
HETATM  203  C5'  DA   267      51.120  51.996  46.213 -0.00 69.00           C  
HETATM  204  O5'  DA   267      51.111  51.171  47.382 -0.49 54.00           O  
HETATM  205  C4'  DA   267      51.744  51.238  44.972  0.16 29.00           C  
HETATM  206  O4'  DA   267      53.098  50.813  45.075 -0.36 91.00           O  
HETATM  207  C3'  DA   267      50.835  49.975  44.616  0.07 13.00           C  
HETATM  208  O3'  DA   267      50.241  50.166  43.302 -0.52 32.00           O  
HETATM  209  C2'  DA   267      51.851  48.850  44.777 -0.08 54.00           C  
HETATM  210  C1'  DA   267      53.204  49.457  44.678  0.04 31.00           C  
HETATM  211  N1   DA   267      57.572  46.771  45.399 -0.76 24.00           N  
HETATM  212  C2   DA   267      57.045  47.460  44.372  0.57 16.00           C  
HETATM  213  N3   DA   267      55.895  48.160  44.322 -0.74 17.00           N  
HETATM  214  C4   DA   267      55.352  48.362  45.515  0.38  0.00           C  
HETATM  215  C5   DA   267      55.793  47.790  46.711  0.07 25.00           C  
HETATM  216  C6   DA   267      57.000  46.974  46.619  0.68 97.00           C  
HETATM  217  N6   DA   267      57.602  46.353  47.598 -0.91 23.00           N  
HETATM  218  N7   DA   267      54.835  48.119  47.731 -0.61 75.00           N  
HETATM  219  C8   DA   267      53.981  48.837  47.090  0.16  7.00           C  
HETATM  220  N9   DA   267      54.153  48.960  45.733 -0.02 68.00           N  
HETATM  221  H61  DA   267      58.469  45.875  47.398  0.41 67.00           H  
HETATM  222  H62  DA   267      57.316  46.610  48.532  0.41 67.00           H  
HETATM  223  P    DG   268      49.214  49.050  42.641  1.16 59.00           P  
HETATM  224  O1P  DG   268      48.642  49.655  41.381 -0.77 61.00           O  
HETATM  225  O2P  DG   268      48.306  48.539  43.725 -0.77 61.00           O1-
HETATM  226  C5'  DG   268      50.933  47.991  40.919 -0.00 69.00           C  
HETATM  227  O5'  DG   268      50.110  47.850  42.069 -0.49 54.00           O  
HETATM  228  C4'  DG   268      52.138  47.010  40.787  0.16 29.00           C  
HETATM  229  O4'  DG   268      52.787  46.994  42.001 -0.36 91.00           O  
HETATM  230  C3'  DG   268      51.748  45.587  40.505  0.07 13.00           C  
HETATM  231  O3'  DG   268      52.143  45.135  39.206 -0.52 32.00           O  
HETATM  232  C2'  DG   268      52.396  44.829  41.593 -0.08 54.00           C  
HETATM  233  C1'  DG   268      53.487  45.761  42.006  0.03 58.00           C  
HETATM  234  N1   DG   268      57.279  43.372  44.435 -0.50 53.00           N  
HETATM  235  C2   DG   268      57.165  43.830  43.138  0.74 32.00           C  
HETATM  236  N2   DG   268      58.043  43.406  42.278 -0.92 30.00           N  
HETATM  237  N3   DG   268      56.153  44.533  42.634 -0.66 36.00           N  
HETATM  238  C4   DG   268      55.202  44.822  43.580  0.18 14.00           C  
HETATM  239  C5   DG   268      55.240  44.569  44.920  0.19 91.00           C  
HETATM  240  C6   DG   268      56.353  43.771  45.406  0.49 18.00           C  
HETATM  241  O6   DG   268      56.591  43.433  46.566 -0.56 99.00           O  
HETATM  242  N7   DG   268      54.140  45.068  45.608 -0.57 25.00           N  
HETATM  243  C8   DG   268      53.425  45.549  44.594  0.07 36.00           C  
HETATM  244  N9   DG   268      54.064  45.480  43.372  0.05 77.00           N  
HETATM  245  H1   DG   268      58.133  42.893  44.679  0.35 20.00           H  
HETATM  246  H21  DG   268      58.754  42.748  42.562  0.42 35.00           H  
HETATM  247  H22  DG   268      58.108  43.851  41.374  0.42 35.00           H  
HETATM  248  P    DG   269      51.479  43.790  38.718  1.16 59.00           P  
HETATM  249  O1P  DG   269      51.660  43.741  37.283 -0.77 61.00           O  
HETATM  250  O2P  DG   269      50.199  43.523  39.267 -0.77 61.00           O1-
HETATM  251  C5'  DG   269      53.772  42.620  38.771 -0.00 69.00           C  
HETATM  252  O5'  DG   269      52.490  42.675  39.189 -0.49 54.00           O  
HETATM  253  C4'  DG   269      54.702  41.801  39.707  0.16 29.00           C  
HETATM  254  O4'  DG   269      54.751  42.227  41.083 -0.36 91.00           O  
HETATM  255  C3'  DG   269      54.250  40.361  39.657  0.07 13.00           C  
HETATM  256  O3'  DG   269      54.923  39.615  38.693 -0.52 32.00           O  
HETATM  257  C2'  DG   269      54.642  39.876  41.052 -0.08 54.00           C  
HETATM  258  C1'  DG   269      55.279  41.101  41.725  0.03 58.00           C  
HETATM  259  N1   DG   269      57.478  39.313  46.133 -0.50 53.00           N  
HETATM  260  C2   DG   269      57.891  39.267  44.849  0.74 32.00           C  
HETATM  261  N2   DG   269      59.020  38.551  44.748 -0.92 30.00           N  
HETATM  262  N3   DG   269      57.297  39.689  43.777 -0.66 36.00           N  
HETATM  263  C4   DG   269      56.036  40.254  44.047  0.18 14.00           C  
HETATM  264  C5   DG   269      55.543  40.463  45.377  0.19 91.00           C  
HETATM  265  C6   DG   269      56.259  39.985  46.505  0.49 18.00           C  
HETATM  266  O6   DG   269      56.093  40.238  47.693 -0.56 99.00           O  
HETATM  267  N7   DG   269      54.318  41.048  45.291 -0.57 25.00           N  
HETATM  268  C8   DG   269      54.141  41.297  44.006  0.07 36.00           C  
HETATM  269  N9   DG   269      55.200  40.992  43.196  0.05 77.00           N  
HETATM  270  H1   DG   269      58.054  38.958  46.884  0.35 20.00           H  
HETATM  271  H21  DG   269      59.270  38.131  45.632  0.42 35.00           H  
HETATM  272  H22  DG   269      59.384  38.254  43.854  0.42 35.00           H  
HETATM  273  P    DC   270      54.546  38.116  38.341  1.16 59.00           P  
HETATM  274  O1P  DC   270      54.832  37.907  36.929 -0.77 61.00           O  
HETATM  275  O2P  DC   270      53.149  37.842  38.841 -0.77 61.00           O1-
HETATM  276  C5'  DC   270      56.907  37.411  39.231 -0.00 69.00           C  
HETATM  277  O5'  DC   270      55.511  37.175  39.215 -0.49 54.00           O  
HETATM  278  C4'  DC   270      57.635  36.699  40.360  0.16 29.00           C  
HETATM  279  O4'  DC   270      57.220  37.183  41.636 -0.36 91.00           O  
HETATM  280  C3'  DC   270      57.366  35.175  40.391  0.07 13.00           C  
HETATM  281  O3'  DC   270      58.575  34.497  40.341 -0.52 32.00           O  
HETATM  282  C2'  DC   270      56.626  34.973  41.690 -0.08 54.00           C  
HETATM  283  C1'  DC   270      57.195  36.055  42.522 -0.01 16.00           C  
HETATM  284  N1   DC   270      56.352  36.286  43.727 -0.03 39.00           N  
HETATM  285  C2   DC   270      56.809  35.939  44.979  0.79 59.00           C  
HETATM  286  O2   DC   270      57.771  35.197  45.020 -0.65 48.00           O  
HETATM  287  N3   DC   270      56.143  36.319  46.103 -0.77 48.00           N  
HETATM  288  C4   DC   270      55.041  37.005  45.961  0.84 39.00           C  
HETATM  289  N4   DC   270      54.570  37.581  47.066 -0.97 73.00           N  
HETATM  290  C5   DC   270      54.441  37.291  44.717 -0.52 22.00           C  
HETATM  291  C6   DC   270      55.202  36.977  43.643 -0.01 83.00           C  
HETATM  292  H41  DC   270      54.979  37.384  47.969  0.43 14.00           H  
HETATM  293  H42  DC   270      53.899  38.333  46.999  0.43 14.00           H  
HETATM  294  P    DT   271      58.823  32.892  40.233  1.16 59.00           P  
HETATM  295  O1P  DT   271      60.158  32.679  39.675 -0.77 61.00           O  
HETATM  296  O2P  DT   271      57.621  32.244  39.663 -0.77 61.00           O1-
HETATM  297  C5'  DT   271      60.096  32.418  42.450 -0.00 69.00           C  
HETATM  298  O5'  DT   271      58.833  32.413  41.737 -0.49 54.00           O  
HETATM  299  C4'  DT   271      60.033  31.543  43.670  0.16 29.00           C  
HETATM  300  O4'  DT   271      59.110  32.213  44.582 -0.36 91.00           O  
HETATM  301  C3'  DT   271      59.472  30.134  43.461  0.07 13.00           C  
HETATM  302  O3'  DT   271      60.366  29.155  43.932 -0.52 32.00           O  
HETATM  303  C2'  DT   271      58.144  30.079  44.326 -0.08 54.00           C  
HETATM  304  C1'  DT   271      58.452  31.124  45.382  0.06 80.00           C  
HETATM  305  N1   DT   271      57.135  31.639  45.961 -0.02 39.00           N  
HETATM  306  C2   DT   271      57.057  31.367  47.350  0.56 77.00           C  
HETATM  307  O2   DT   271      57.843  30.724  47.998 -0.58 81.00           O  
HETATM  308  N3   DT   271      56.023  32.026  47.938 -0.43 40.00           N  
HETATM  309  C4   DT   271      54.951  32.633  47.356  0.51 94.00           C  
HETATM  310  O4   DT   271      54.009  32.945  48.127 -0.55 63.00           O  
HETATM  311  C5   DT   271      55.092  32.848  45.931  0.00 25.00           C  
HETATM  312  C6   DT   271      56.165  32.338  45.228 -0.22  9.00           C  
HETATM  313  C7   DT   271      53.952  33.536  45.187 -0.22 69.00           C  
HETATM  314  H3   DT   271      55.962  31.927  48.942  0.34 20.00           H  
HETATM  315  P    DC   272      60.094  27.610  43.663  1.16 59.00           P  
HETATM  316  O1P  DC   272      61.437  27.057  43.563 -0.77 61.00           O  
HETATM  317  O2P  DC   272      59.011  27.413  42.633 -0.77 61.00           O1-
HETATM  318  C5'  DC   272      60.348  27.154  46.191 -0.00 69.00           C  
HETATM  319  O5'  DC   272      59.520  27.214  45.087 -0.49 54.00           O  
HETATM  320  C4'  DC   272      59.545  26.749  47.368  0.16 29.00           C  
HETATM  321  O4'  DC   272      58.635  27.738  47.688 -0.36 91.00           O  
HETATM  322  C3'  DC   272      58.771  25.414  47.383  0.07 13.00           C  
HETATM  323  O3'  DC   272      59.537  24.368  47.885 -0.52 32.00           O  
HETATM  324  C2'  DC   272      57.487  25.654  48.126 -0.08 54.00           C  
HETATM  325  C1'  DC   272      57.509  27.150  48.460 -0.01 16.00           C  
HETATM  326  N1   DC   272      56.260  27.898  48.177 -0.03 39.00           N  
HETATM  327  C2   DC   272      55.373  28.250  49.216  0.79 59.00           C  
HETATM  328  O2   DC   272      55.535  27.818  50.365 -0.65 48.00           O  
HETATM  329  N3   DC   272      54.226  28.938  48.976 -0.77 48.00           N  
HETATM  330  C4   DC   272      53.970  29.288  47.738  0.84 39.00           C  
HETATM  331  N4   DC   272      52.866  29.943  47.508 -0.97 73.00           N  
HETATM  332  C5   DC   272      54.772  28.859  46.607 -0.52 22.00           C  
HETATM  333  C6   DC   272      55.911  28.172  46.877 -0.01 83.00           C  
HETATM  334  H41  DC   272      52.474  30.319  48.360  0.43 14.00           H  
HETATM  335  H42  DC   272      52.689  30.188  46.545  0.43 14.00           H  
HETATM  336  P    DA   273      58.995  22.747  47.794  1.16 59.00           P  
HETATM  337  O1P  DA   273      60.053  21.847  48.278 -0.77 61.00           O  
HETATM  338  O2P  DA   273      58.504  22.538  46.424 -0.77 61.00           O1-
HETATM  339  C5'  DA   273      57.814  22.477  50.173 -0.00 69.00           C  
HETATM  340  O5'  DA   273      57.722  22.466  48.734 -0.49 54.00           O  
HETATM  341  C4'  DA   273      56.400  22.329  50.792  0.16 29.00           C  
HETATM  342  O4'  DA   273      55.727  23.514  50.554 -0.36 91.00           O  
HETATM  343  C3'  DA   273      55.661  21.089  50.203  0.07 13.00           C  
HETATM  344  O3'  DA   273      55.801  20.042  51.048 -0.52 32.00           O  
HETATM  345  C2'  DA   273      54.337  21.761  49.866 -0.08 54.00           C  
HETATM  346  C1'  DA   273      54.410  23.145  50.517  0.04 31.00           C  
HETATM  347  N1   DA   273      50.774  26.898  50.849 -0.76 24.00           N  
HETATM  348  C2   DA   273      51.284  25.989  51.710  0.57 16.00           C  
HETATM  349  N3   DA   273      52.162  24.972  51.535 -0.74 17.00           N  
HETATM  350  C4   DA   273      52.657  24.993  50.258  0.38  0.00           C  
HETATM  351  C5   DA   273      52.336  25.941  49.311  0.07 25.00           C  
HETATM  352  C6   DA   273      51.367  26.892  49.630  0.68 97.00           C  
HETATM  353  N6   DA   273      50.980  27.924  48.867 -0.91 23.00           N  
HETATM  354  N7   DA   273      53.124  25.716  48.170 -0.61 75.00           N  
HETATM  355  C8   DA   273      53.811  24.632  48.469  0.16  7.00           C  
HETATM  356  N9   DA   273      53.619  24.204  49.741 -0.02 68.00           N  
HETATM  357  H61  DA   273      50.333  28.566  49.301  0.41 67.00           H  
HETATM  358  H62  DA   273      51.523  28.282  48.094  0.41 67.00           H  
HETATM  359  P    DA   274      54.910  18.759  50.995  1.16 59.00           P  
HETATM  360  O1P  DA   274      55.640  17.720  51.854 -0.77 61.00           O  
HETATM  361  O2P  DA   274      54.628  18.451  49.592 -0.77 61.00           O1-
HETATM  362  C5'  DA   274      53.408  19.612  52.945 -0.00 69.00           C  
HETATM  363  O5'  DA   274      53.479  19.080  51.639 -0.49 54.00           O  
HETATM  364  C4'  DA   274      52.025  20.200  53.383  0.16 29.00           C  
HETATM  365  O4'  DA   274      51.598  21.159  52.458 -0.36 91.00           O  
HETATM  366  C3'  DA   274      50.869  19.233  53.611  0.07 13.00           C  
HETATM  367  O3'  DA   274      50.498  19.023  54.978 -0.52 32.00           O  
HETATM  368  C2'  DA   274      49.774  19.974  52.865 -0.08 54.00           C  
HETATM  369  C1'  DA   274      50.252  21.391  52.714  0.04 31.00           C  
HETATM  370  N1   DA   274      47.687  25.589  50.992 -0.76 24.00           N  
HETATM  371  C2   DA   274      47.910  25.091  52.244  0.57 16.00           C  
HETATM  372  N3   DA   274      48.619  24.022  52.542 -0.74 17.00           N  
HETATM  373  C4   DA   274      49.124  23.385  51.481  0.38  0.00           C  
HETATM  374  C5   DA   274      48.981  23.757  50.173  0.07 25.00           C  
HETATM  375  C6   DA   274      48.261  24.937  49.943  0.68 97.00           C  
HETATM  376  N6   DA   274      48.124  25.538  48.843 -0.91 23.00           N  
HETATM  377  N7   DA   274      49.727  22.940  49.326 -0.61 75.00           N  
HETATM  378  C8   DA   274      50.277  22.110  50.172  0.16  7.00           C  
HETATM  379  N9   DA   274      49.853  22.210  51.511 -0.02 68.00           N  
HETATM  380  H61  DA   274      47.436  26.268  48.961  0.41 67.00           H  
HETATM  381  H62  DA   274      48.350  25.207  47.916  0.41 67.00           H  
HETATM  382  P    DT   275      49.533  17.896  55.545  1.16 59.00           P  
HETATM  383  O1P  DT   275      49.937  17.763  56.948 -0.77 61.00           O  
HETATM  384  O2P  DT   275      49.640  16.766  54.640 -0.77 61.00           O1-
HETATM  385  C5'  DT   275      47.474  19.279  56.433 -0.00 69.00           C  
HETATM  386  O5'  DT   275      48.066  18.416  55.460 -0.49 54.00           O  
HETATM  387  C4'  DT   275      46.293  20.030  55.772  0.16 29.00           C  
HETATM  388  O4'  DT   275      46.671  20.703  54.588 -0.36 91.00           O  
HETATM  389  C3'  DT   275      45.164  18.998  55.383  0.07 13.00           C  
HETATM  390  O3'  DT   275      44.080  19.262  56.206 -0.52 32.00           O  
HETATM  391  C2'  DT   275      44.933  19.342  53.939 -0.08 54.00           C  
HETATM  392  C1'  DT   275      45.475  20.827  53.865  0.06 80.00           C  
HETATM  393  N1   DT   275      45.754  21.342  52.445 -0.02 39.00           N  
HETATM  394  C2   DT   275      45.028  22.441  52.037  0.56 77.00           C  
HETATM  395  O2   DT   275      44.351  23.126  52.764 -0.58 81.00           O  
HETATM  396  N3   DT   275      45.292  22.842  50.751 -0.43 40.00           N  
HETATM  397  C4   DT   275      45.978  22.176  49.830  0.51 94.00           C  
HETATM  398  O4   DT   275      46.060  22.630  48.714 -0.55 63.00           O  
HETATM  399  C5   DT   275      46.570  20.911  50.255  0.00 25.00           C  
HETATM  400  C6   DT   275      46.526  20.569  51.589 -0.22  9.00           C  
HETATM  401  C7   DT   275      47.457  20.075  49.313 -0.22 69.00           C  
HETATM  402  H3   DT   275      44.819  23.676  50.433  0.34 20.00           H  
HETATM  403  P    DT   276      42.776  18.389  56.247  1.16 59.00           P  
HETATM  404  O1P  DT   276      42.333  18.337  57.652 -0.77 61.00           O  
HETATM  405  O2P  DT   276      42.920  17.121  55.391 -0.77 61.00           O1-
HETATM  406  C5'  DT   276      41.604  20.724  55.817 -0.00 69.00           C  
HETATM  407  O5'  DT   276      41.833  19.384  55.412 -0.49 54.00           O  
HETATM  408  C4'  DT   276      40.893  21.462  54.694  0.16 29.00           C  
HETATM  409  O4'  DT   276      41.731  21.825  53.602 -0.36 91.00           O  
HETATM  410  C3'  DT   276      39.641  20.704  54.173  0.07 13.00           C  
HETATM  411  O3'  DT   276      38.527  21.122  55.016 -0.52 32.00           O  
HETATM  412  C2'  DT   276      39.541  21.400  52.803 -0.08 54.00           C  
HETATM  413  C1'  DT   276      40.906  21.893  52.414  0.06 80.00           C  
HETATM  414  N1   DT   276      41.484  21.031  51.352 -0.02 39.00           N  
HETATM  415  C2   DT   276      41.632  21.605  50.087  0.56 77.00           C  
HETATM  416  O2   DT   276      41.112  22.700  49.824 -0.58 81.00           O  
HETATM  417  N3   DT   276      42.275  20.852  49.132 -0.43 40.00           N  
HETATM  418  C4   DT   276      42.989  19.687  49.344  0.51 94.00           C  
HETATM  419  O4   DT   276      43.652  19.212  48.427 -0.55 63.00           O  
HETATM  420  C5   DT   276      42.866  19.191  50.732  0.00 25.00           C  
HETATM  421  C6   DT   276      42.104  19.793  51.650 -0.22  9.00           C  
HETATM  422  C7   DT   276      43.503  17.870  51.149 -0.22 69.00           C  
HETATM  423  H3   DT   276      42.427  21.314  48.247  0.34 20.00           H  
HETATM  424  P    DA   277      37.079  20.508  54.918  1.16 59.00           P  
HETATM  425  O1P  DA   277      36.362  20.958  56.143 -0.77 61.00           O  
HETATM  426  O2P  DA   277      37.247  19.073  54.745 -0.77 61.00           O1-
HETATM  427  C5'  DA   277      36.086  22.489  53.432 -0.00 69.00           C  
HETATM  428  O5'  DA   277      36.429  21.094  53.559 -0.49 54.00           O  
HETATM  429  C4'  DA   277      35.833  23.021  52.041  0.16 29.00           C  
HETATM  430  O4'  DA   277      36.906  22.641  51.220 -0.36 91.00           O  
HETATM  431  C3'  DA   277      34.539  22.383  51.343  0.07 13.00           C  
HETATM  432  O3'  DA   277      33.646  23.444  50.807 -0.52 32.00           O  
HETATM  433  C2'  DA   277      35.228  21.441  50.289 -0.08 54.00           C  
HETATM  434  C1'  DA   277      36.446  22.210  49.970  0.04 31.00           C  
HETATM  435  N1   DA   277      39.204  21.316  45.657 -0.76 24.00           N  
HETATM  436  C2   DA   277      38.464  22.310  45.994  0.57 16.00           C  
HETATM  437  N3   DA   277      37.785  22.465  47.117 -0.74 17.00           N  
HETATM  438  C4   DA   277      38.013  21.424  48.006  0.38  0.00           C  
HETATM  439  C5   DA   277      38.866  20.371  47.815  0.07 25.00           C  
HETATM  440  C6   DA   277      39.480  20.364  46.553  0.68 97.00           C  
HETATM  441  N6   DA   277      40.226  19.402  46.164 -0.91 23.00           N  
HETATM  442  N7   DA   277      38.927  19.588  48.991 -0.61 75.00           N  
HETATM  443  C8   DA   277      38.128  20.219  49.830  0.16  7.00           C  
HETATM  444  N9   DA   277      37.478  21.298  49.296 -0.02 68.00           N  
HETATM  445  H61  DA   277      40.622  19.337  45.237  0.41 67.00           H  
HETATM  446  H62  DA   277      40.509  18.780  46.909  0.41 67.00           H  
HETATM  447  P    DA   278      32.187  23.094  50.171  1.16 59.00           P  
HETATM  448  O1P  DA   278      31.212  24.161  50.322 -0.77 61.00           O  
HETATM  449  O2P  DA   278      31.769  21.752  50.641 -0.77 61.00           O1-
HETATM  450  C5'  DA   278      32.937  24.120  47.917 -0.00 69.00           C  
HETATM  451  O5'  DA   278      32.489  22.995  48.659 -0.49 54.00           O  
HETATM  452  C4'  DA   278      33.131  23.787  46.445  0.16 29.00           C  
HETATM  453  O4'  DA   278      34.303  23.016  46.319 -0.36 91.00           O  
HETATM  454  C3'  DA   278      31.993  23.079  45.805  0.07 13.00           C  
HETATM  455  O3'  DA   278      31.460  23.999  44.886 -0.52 32.00           O  
HETATM  456  C2'  DA   278      32.704  21.853  45.189 -0.08 54.00           C  
HETATM  457  C1'  DA   278      34.158  22.117  45.224  0.04 31.00           C  
HETATM  458  N1   DA   278      37.691  19.153  42.866 -0.76 24.00           N  
HETATM  459  C2   DA   278      36.989  20.230  42.414  0.57 16.00           C  
HETATM  460  N3   DA   278      36.066  20.894  43.056 -0.74 17.00           N  
HETATM  461  C4   DA   278      35.920  20.429  44.352  0.38  0.00           C  
HETATM  462  C5   DA   278      36.585  19.378  44.976  0.07 25.00           C  
HETATM  463  C6   DA   278      37.458  18.700  44.079  0.68 97.00           C  
HETATM  464  N6   DA   278      38.170  17.668  44.385 -0.91 23.00           N  
HETATM  465  N7   DA   278      36.182  19.225  46.283 -0.61 75.00           N  
HETATM  466  C8   DA   278      35.207  20.098  46.360  0.16  7.00           C  
HETATM  467  N9   DA   278      35.048  20.897  45.279 -0.02 68.00           N  
HETATM  468  H61  DA   278      38.873  17.303  43.758  0.41 67.00           H  
HETATM  469  H62  DA   278      38.088  17.346  45.339  0.41 67.00           H  
HETATM  470  P    DT   279      30.219  23.746  43.891  1.16 59.00           P  
HETATM  471  O1P  DT   279      29.741  25.038  43.380 -0.77 61.00           O  
HETATM  472  O2P  DT   279      29.217  22.936  44.606 -0.77 61.00           O1-
HETATM  473  C5'  DT   279      31.800  23.674  41.722 -0.00 69.00           C  
HETATM  474  O5'  DT   279      30.852  22.972  42.559 -0.49 54.00           O  
HETATM  475  C4'  DT   279      32.493  22.790  40.640  0.16 29.00           C  
HETATM  476  O4'  DT   279      33.316  21.726  41.147 -0.36 91.00           O  
HETATM  477  C3'  DT   279      31.503  22.074  39.701  0.07 13.00           C  
HETATM  478  O3'  DT   279      31.848  22.404  38.354 -0.52 32.00           O  
HETATM  479  C2'  DT   279      31.600  20.561  39.994 -0.08 54.00           C  
HETATM  480  C1'  DT   279      33.107  20.570  40.352  0.06 80.00           C  
HETATM  481  N1   DT   279      33.544  19.327  41.070 -0.02 39.00           N  
HETATM  482  C2   DT   279      34.622  18.582  40.559  0.56 77.00           C  
HETATM  483  O2   DT   279      35.291  18.839  39.547 -0.58 81.00           O  
HETATM  484  N3   DT   279      35.003  17.489  41.307 -0.43 40.00           N  
HETATM  485  C4   DT   279      34.589  17.140  42.537  0.51 94.00           C  
HETATM  486  O4   DT   279      35.177  16.279  43.175 -0.55 63.00           O  
HETATM  487  C5   DT   279      33.442  17.940  43.012  0.00 25.00           C  
HETATM  488  C6   DT   279      32.945  18.947  42.277 -0.22  9.00           C  
HETATM  489  C7   DT   279      32.807  17.717  44.389 -0.22 69.00           C  
HETATM  490  H3   DT   279      35.876  17.079  41.008  0.34 20.00           H  
HETATM  491  P   DG3   280      30.931  22.189  37.113  1.16 59.00           P  
HETATM  492  O1P DG3   280      31.100  23.343  36.223 -0.77 61.00           O  
HETATM  493  O2P DG3   280      29.636  21.700  37.555 -0.77 61.00           O  
HETATM  494  C5' DG3   280      33.004  21.167  35.884 -0.00 69.00           C  
HETATM  495  O5' DG3   280      31.741  20.947  36.508 -0.49 54.00           O  
HETATM  496  C4' DG3   280      33.677  19.780  35.669  0.16 29.00           C  
HETATM  497  O4' DG3   280      33.809  18.950  36.778 -0.36 91.00           O  
HETATM  498  C3' DG3   280      33.013  18.817  34.608  0.07 13.00           C  
HETATM  499  O3' DG3   280      33.915  18.678  33.540 -0.65 49.00           O  
HETATM  500  C2' DG3   280      32.860  17.473  35.367 -0.08 54.00           C  
HETATM  501  C1' DG3   280      33.933  17.589  36.421  0.03 58.00           C  
HETATM  502  N1  DG3   280      35.235  13.259  38.739 -0.50 53.00           N  
HETATM  503  C2  DG3   280      35.736  13.794  37.574  0.74 32.00           C  
HETATM  504  N2  DG3   280      36.571  13.121  36.827 -0.92 30.00           N  
HETATM  505  N3  DG3   280      35.243  14.896  37.066 -0.66 36.00           N  
HETATM  506  C4  DG3   280      34.230  15.450  37.811  0.18 14.00           C  
HETATM  507  C5  DG3   280      33.668  14.977  38.983  0.19 91.00           C  
HETATM  508  C6  DG3   280      34.134  13.716  39.467  0.49 18.00           C  
HETATM  509  O6  DG3   280      33.736  13.058  40.444 -0.56 99.00           O  
HETATM  510  N7  DG3   280      32.617  15.841  39.363 -0.57 25.00           N  
HETATM  511  C8  DG3   280      32.693  16.852  38.563  0.07 36.00           C  
HETATM  512  N9  DG3   280      33.666  16.669  37.561  0.05 77.00           N  
HETATM  513  H1  DG3   280      35.647  12.373  38.995  0.35 20.00           H  
HETATM  514  H21 DG3   280      36.757  12.150  37.031  0.42 35.00           H  
HETATM  515  H22 DG3   280      36.682  13.463  35.883  0.42 35.00           H  
HETATM  516  H3T DG3   280      33.442  18.516  32.720  0.43 96.00           H  
TER
HETATM  517  C5' DC5   281      41.380   5.874  38.811 -0.00 69.00           C  
HETATM  518  O5' DC5   281      42.514   5.138  38.404 -0.63 18.00           O  
HETATM  519  C4' DC5   281      41.141   7.152  38.129  0.16 29.00           C  
HETATM  520  O4' DC5   281      39.950   7.676  38.695 -0.36 91.00           O  
HETATM  521  C3' DC5   281      42.255   8.166  38.229  0.07 13.00           C  
HETATM  522  O3' DC5   281      42.908   8.315  36.997 -0.52 32.00           O  
HETATM  523  C2' DC5   281      41.620   9.402  38.793 -0.08 54.00           C  
HETATM  524  C1' DC5   281      40.116   9.087  38.470 -0.01 16.00           C  
HETATM  525  N1  DC5   281      39.187   9.938  39.312 -0.03 39.00           N  
HETATM  526  C2  DC5   281      38.213  10.667  38.687  0.79 59.00           C  
HETATM  527  O2  DC5   281      38.122  10.704  37.440 -0.65 48.00           O  
HETATM  528  N3  DC5   281      37.313  11.441  39.355 -0.77 48.00           N  
HETATM  529  C4  DC5   281      37.451  11.455  40.713  0.84 39.00           C  
HETATM  530  N4  DC5   281      36.553  12.027  41.465 -0.97 73.00           N  
HETATM  531  C5  DC5   281      38.470  10.758  41.406 -0.52 22.00           C  
HETATM  532  C6  DC5   281      39.296   9.997  40.661 -0.01 83.00           C  
HETATM  533  H41 DC5   281      35.713  12.470  41.123  0.43 14.00           H  
HETATM  534  H42 DC5   281      36.610  11.992  42.473  0.43 14.00           H  
HETATM  535  H5T DC5   281      42.602   4.283  38.832  0.44 22.00           H  
HETATM  536  P    DA   282      44.137   9.305  36.771  1.16 59.00           P  
HETATM  537  O1P  DA   282      44.728   8.911  35.495 -0.77 61.00           O  
HETATM  538  O2P  DA   282      44.914   9.158  38.001 -0.77 61.00           O1-
HETATM  539  C5'  DA   282      42.598  11.081  35.612 -0.00 69.00           C  
HETATM  540  O5'  DA   282      43.399  10.736  36.695 -0.49 54.00           O  
HETATM  541  C4'  DA   282      41.849  12.419  35.746  0.16 29.00           C  
HETATM  542  O4'  DA   282      40.807  12.348  36.710 -0.36 91.00           O  
HETATM  543  C3'  DA   282      42.856  13.555  36.114  0.07 13.00           C  
HETATM  544  O3'  DA   282      43.149  14.234  34.891 -0.52 32.00           O  
HETATM  545  C2'  DA   282      42.037  14.216  37.193 -0.08 54.00           C  
HETATM  546  C1'  DA   282      40.628  13.727  37.141  0.04 31.00           C  
HETATM  547  N1   DA   282      37.309  16.105  40.229 -0.76 24.00           N  
HETATM  548  C2   DA   282      37.644  16.335  38.995  0.57 16.00           C  
HETATM  549  N3   DA   282      38.496  15.630  38.226 -0.74 17.00           N  
HETATM  550  C4   DA   282      39.105  14.662  38.952  0.38  0.00           C  
HETATM  551  C5   DA   282      38.904  14.310  40.253  0.07 25.00           C  
HETATM  552  C6   DA   282      37.863  15.048  40.848  0.68 97.00           C  
HETATM  553  N6   DA   282      37.501  14.887  42.067 -0.91 23.00           N  
HETATM  554  N7   DA   282      39.755  13.313  40.709 -0.61 75.00           N  
HETATM  555  C8   DA   282      40.313  13.008  39.582  0.16  7.00           C  
HETATM  556  N9   DA   282      40.026  13.819  38.501 -0.02 68.00           N  
HETATM  557  H61  DA   282      36.730  15.470  42.363  0.41 67.00           H  
HETATM  558  H62  DA   282      37.819  14.183  42.718  0.41 67.00           H  
HETATM  559  P    DT   283      44.157  15.538  34.866  1.16 59.00           P  
HETATM  560  O1P  DT   283      44.430  15.765  33.468 -0.77 61.00           O  
HETATM  561  O2P  DT   283      45.223  15.272  35.817 -0.77 61.00           O1-
HETATM  562  C5'  DT   283      41.881  16.920  34.663 -0.00 69.00           C  
HETATM  563  O5'  DT   283      43.139  16.739  35.359 -0.49 54.00           O  
HETATM  564  C4'  DT   283      41.059  18.091  35.252  0.16 29.00           C  
HETATM  565  O4'  DT   283      40.596  17.719  36.503 -0.36 91.00           O  
HETATM  566  C3'  DT   283      41.924  19.299  35.356  0.07 13.00           C  
HETATM  567  O3'  DT   283      41.425  20.337  34.555 -0.52 32.00           O  
HETATM  568  C2'  DT   283      42.044  19.503  36.914 -0.08 54.00           C  
HETATM  569  C1'  DT   283      40.739  18.840  37.378  0.06 80.00           C  
HETATM  570  N1   DT   283      40.777  18.250  38.800 -0.02 39.00           N  
HETATM  571  C2   DT   283      39.767  18.610  39.646  0.56 77.00           C  
HETATM  572  O2   DT   283      38.971  19.531  39.381 -0.58 81.00           O  
HETATM  573  N3   DT   283      39.669  17.988  40.858 -0.43 40.00           N  
HETATM  574  C4   DT   283      40.595  17.085  41.331  0.51 94.00           C  
HETATM  575  O4   DT   283      40.453  16.765  42.464 -0.55 63.00           O  
HETATM  576  C5   DT   283      41.689  16.721  40.401  0.00 25.00           C  
HETATM  577  C6   DT   283      41.732  17.258  39.185 -0.22  9.00           C  
HETATM  578  C7   DT   283      42.721  15.736  40.958 -0.22 69.00           C  
HETATM  579  H3   DT   283      39.091  18.412  41.569  0.34 20.00           H  
HETATM  580  P    DT   284      42.095  21.828  34.481  1.16 59.00           P  
HETATM  581  O1P  DT   284      41.488  22.485  33.277 -0.77 61.00           O  
HETATM  582  O2P  DT   284      43.525  21.700  34.568 -0.77 61.00           O1-
HETATM  583  C5'  DT   284      40.150  22.930  35.909 -0.00 69.00           C  
HETATM  584  O5'  DT   284      41.506  22.655  35.722 -0.49 54.00           O  
HETATM  585  C4'  DT   284      39.781  23.312  37.329  0.16 29.00           C  
HETATM  586  O4'  DT   284      40.103  22.308  38.284 -0.36 91.00           O  
HETATM  587  C3'  DT   284      40.643  24.516  37.893  0.07 13.00           C  
HETATM  588  O3'  DT   284      39.897  25.729  37.718 -0.52 32.00           O  
HETATM  589  C2'  DT   284      40.987  24.142  39.315 -0.08 54.00           C  
HETATM  590  C1'  DT   284      40.163  22.871  39.542  0.06 80.00           C  
HETATM  591  N1   DT   284      40.685  21.934  40.612 -0.02 39.00           N  
HETATM  592  C2   DT   284      39.884  21.848  41.814  0.56 77.00           C  
HETATM  593  O2   DT   284      38.930  22.660  42.046 -0.58 81.00           O  
HETATM  594  N3   DT   284      40.380  21.027  42.816 -0.43 40.00           N  
HETATM  595  C4   DT   284      41.530  20.293  42.788  0.51 94.00           C  
HETATM  596  O4   DT   284      41.689  19.507  43.733 -0.55 63.00           O  
HETATM  597  C5   DT   284      42.274  20.494  41.547  0.00 25.00           C  
HETATM  598  C6   DT   284      41.892  21.307  40.517 -0.22  9.00           C  
HETATM  599  C7   DT   284      43.572  19.698  41.270 -0.22 69.00           C  
HETATM  600  H3   DT   284      39.755  20.800  43.577  0.34 20.00           H  
HETATM  601  P    DA   285      40.547  27.143  37.867  1.16 59.00           P  
HETATM  602  O1P  DA   285      39.657  27.991  37.104 -0.77 61.00           O  
HETATM  603  O2P  DA   285      41.984  27.204  37.507 -0.77 61.00           O1-
HETATM  604  C5'  DA   285      39.101  27.444  40.010 -0.00 69.00           C  
HETATM  605  O5'  DA   285      40.327  27.360  39.385 -0.49 54.00           O  
HETATM  606  C4'  DA   285      39.142  27.364  41.540  0.16 29.00           C  
HETATM  607  O4'  DA   285      39.726  26.121  41.864 -0.36 91.00           O  
HETATM  608  C3'  DA   285      40.080  28.452  42.178  0.07 13.00           C  
HETATM  609  O3'  DA   285      39.264  29.585  42.499 -0.52 32.00           O  
HETATM  610  C2'  DA   285      40.725  27.698  43.346 -0.08 54.00           C  
HETATM  611  C1'  DA   285      40.262  26.261  43.173  0.04 31.00           C  
HETATM  612  N1   DA   285      42.410  22.981  46.528 -0.76 24.00           N  
HETATM  613  C2   DA   285      41.442  23.849  46.615  0.57 16.00           C  
HETATM  614  N3   DA   285      40.985  24.686  45.727 -0.74 17.00           N  
HETATM  615  C4   DA   285      41.666  24.594  44.523  0.38  0.00           C  
HETATM  616  C5   DA   285      42.721  23.732  44.264  0.07 25.00           C  
HETATM  617  C6   DA   285      43.090  22.894  45.358  0.68 97.00           C  
HETATM  618  N6   DA   285      44.091  22.105  45.294 -0.91 23.00           N  
HETATM  619  N7   DA   285      43.117  23.936  42.926 -0.61 75.00           N  
HETATM  620  C8   DA   285      42.283  24.814  42.471  0.16  7.00           C  
HETATM  621  N9   DA   285      41.335  25.273  43.370 -0.02 68.00           N  
HETATM  622  H61  DA   285      44.387  21.614  46.126  0.41 67.00           H  
HETATM  623  H62  DA   285      44.762  22.205  44.546  0.41 67.00           H  
HETATM  624  P    DA   286      39.924  30.904  43.124  1.16 59.00           P  
HETATM  625  O1P  DA   286      38.966  32.055  42.843 -0.77 61.00           O  
HETATM  626  O2P  DA   286      41.267  30.985  42.606 -0.77 61.00           O1-
HETATM  627  C5'  DA   286      38.606  30.484  45.413 -0.00 69.00           C  
HETATM  628  O5'  DA   286      39.836  30.634  44.685 -0.49 54.00           O  
HETATM  629  C4'  DA   286      38.882  29.905  46.796  0.16 29.00           C  
HETATM  630  O4'  DA   286      39.467  28.604  46.843 -0.36 91.00           O  
HETATM  631  C3'  DA   286      39.622  30.821  47.745  0.07 13.00           C  
HETATM  632  O3'  DA   286      38.780  31.150  48.878 -0.52 32.00           O  
HETATM  633  C2'  DA   286      40.770  29.955  48.171 -0.08 54.00           C  
HETATM  634  C1'  DA   286      40.457  28.507  47.889  0.04 31.00           C  
HETATM  635  N1   DA   286      43.879  24.923  49.253 -0.76 24.00           N  
HETATM  636  C2   DA   286      42.777  25.365  49.852  0.57 16.00           C  
HETATM  637  N3   DA   286      41.886  26.244  49.380 -0.74 17.00           N  
HETATM  638  C4   DA   286      42.349  26.803  48.201  0.38  0.00           C  
HETATM  639  C5   DA   286      43.505  26.583  47.557  0.07 25.00           C  
HETATM  640  C6   DA   286      44.208  25.499  48.109  0.68 97.00           C  
HETATM  641  N6   DA   286      45.348  25.038  47.662 -0.91 23.00           N  
HETATM  642  N7   DA   286      43.616  27.334  46.365 -0.61 75.00           N  
HETATM  643  C8   DA   286      42.535  28.019  46.306  0.16  7.00           C  
HETATM  644  N9   DA   286      41.677  27.785  47.416 -0.02 68.00           N  
HETATM  645  H61  DA   286      45.645  24.136  48.004  0.41 67.00           H  
HETATM  646  H62  DA   286      45.526  25.384  46.730  0.41 67.00           H  
HETATM  647  P    DT   287      39.149  32.205  50.007  1.16 59.00           P  
HETATM  648  O1P  DT   287      37.970  32.630  50.737 -0.77 61.00           O  
HETATM  649  O2P  DT   287      39.998  33.184  49.273 -0.77 61.00           O1-
HETATM  650  C5'  DT   287      39.542  30.402  51.842 -0.00 69.00           C  
HETATM  651  O5'  DT   287      40.103  31.430  51.026 -0.49 54.00           O  
HETATM  652  C4'  DT   287      40.641  29.582  52.478  0.16 29.00           C  
HETATM  653  O4'  DT   287      41.495  29.020  51.489 -0.36 91.00           O  
HETATM  654  C3'  DT   287      41.590  30.467  53.359  0.07 13.00           C  
HETATM  655  O3'  DT   287      41.276  30.244  54.763 -0.52 32.00           O  
HETATM  656  C2'  DT   287      43.001  29.923  53.031 -0.08 54.00           C  
HETATM  657  C1'  DT   287      42.770  28.760  52.092  0.06 80.00           C  
HETATM  658  N1   DT   287      43.804  28.720  51.053 -0.02 39.00           N  
HETATM  659  C2   DT   287      44.817  27.749  51.208  0.56 77.00           C  
HETATM  660  O2   DT   287      44.772  27.067  52.222 -0.58 81.00           O  
HETATM  661  N3   DT   287      45.823  27.666  50.258 -0.43 40.00           N  
HETATM  662  C4   DT   287      45.940  28.408  49.123  0.51 94.00           C  
HETATM  663  O4   DT   287      46.859  28.257  48.269 -0.55 63.00           O  
HETATM  664  C5   DT   287      44.911  29.491  49.045  0.00 25.00           C  
HETATM  665  C6   DT   287      43.909  29.649  50.015 -0.22  9.00           C  
HETATM  666  C7   DT   287      44.993  30.460  47.925 -0.22 69.00           C  
HETATM  667  H3   DT   287      46.483  26.930  50.466  0.34 20.00           H  
HETATM  668  P    DT   288      41.755  31.255  55.849  1.16 59.00           P  
HETATM  669  O1P  DT   288      41.017  31.006  57.145 -0.77 61.00           O  
HETATM  670  O2P  DT   288      41.559  32.610  55.246 -0.77 61.00           O1-
HETATM  671  C5'  DT   288      43.849  30.004  56.762 -0.00 69.00           C  
HETATM  672  O5'  DT   288      43.350  31.086  56.023 -0.49 54.00           O  
HETATM  673  C4'  DT   288      45.371  29.879  56.817  0.16 29.00           C  
HETATM  674  O4'  DT   288      45.752  29.410  55.544 -0.36 91.00           O  
HETATM  675  C3'  DT   288      46.292  31.058  57.058  0.07 13.00           C  
HETATM  676  O3'  DT   288      46.889  30.991  58.321 -0.52 32.00           O  
HETATM  677  C2'  DT   288      47.374  30.880  56.010 -0.08 54.00           C  
HETATM  678  C1'  DT   288      47.110  29.562  55.334  0.06 80.00           C  
HETATM  679  N1   DT   288      47.468  29.661  53.871 -0.02 39.00           N  
HETATM  680  C2   DT   288      48.323  28.765  53.304  0.56 77.00           C  
HETATM  681  O2   DT   288      48.867  27.879  53.906 -0.58 81.00           O  
HETATM  682  N3   DT   288      48.635  28.882  51.958 -0.43 40.00           N  
HETATM  683  C4   DT   288      48.124  29.867  51.146  0.51 94.00           C  
HETATM  684  O4   DT   288      48.525  29.964  50.023 -0.55 63.00           O  
HETATM  685  C5   DT   288      47.238  30.835  51.796  0.00 25.00           C  
HETATM  686  C6   DT   288      46.915  30.660  53.094 -0.22  9.00           C  
HETATM  687  C7   DT   288      46.534  31.983  51.062 -0.22 69.00           C  
HETATM  688  H3   DT   288      49.212  28.187  51.506  0.34 20.00           H  
HETATM  689  P    DG   289      47.658  32.148  59.045  1.16 59.00           P  
HETATM  690  O1P  DG   289      47.823  31.744  60.454 -0.77 61.00           O  
HETATM  691  O2P  DG   289      47.002  33.435  58.766 -0.77 61.00           O1-
HETATM  692  C5'  DG   289      50.148  31.259  58.853 -0.00 69.00           C  
HETATM  693  O5'  DG   289      49.149  32.151  58.417 -0.49 54.00           O  
HETATM  694  C4'  DG   289      51.476  31.255  58.082  0.16 29.00           C  
HETATM  695  O4'  DG   289      51.118  30.889  56.770 -0.36 91.00           O  
HETATM  696  C3'  DG   289      52.158  32.598  58.018  0.07 13.00           C  
HETATM  697  O3'  DG   289      53.512  32.385  58.159 -0.52 32.00           O  
HETATM  698  C2'  DG   289      51.728  33.077  56.665 -0.08 54.00           C  
HETATM  699  C1'  DG   289      51.877  31.717  55.930  0.03 58.00           C  
HETATM  700  N1   DG   289      52.897  29.610  51.505 -0.50 53.00           N  
HETATM  701  C2   DG   289      53.223  29.301  52.789  0.74 32.00           C  
HETATM  702  N2   DG   289      54.084  28.351  52.887 -0.92 30.00           N  
HETATM  703  N3   DG   289      52.764  29.815  53.902 -0.66 36.00           N  
HETATM  704  C4   DG   289      51.830  30.817  53.656  0.18 14.00           C  
HETATM  705  C5   DG   289      51.369  31.227  52.432  0.19 91.00           C  
HETATM  706  C6   DG   289      51.906  30.581  51.228  0.49 18.00           C  
HETATM  707  O6   DG   289      51.702  30.870  50.044 -0.56 99.00           O  
HETATM  708  N7   DG   289      50.353  32.164  52.615 -0.57 25.00           N  
HETATM  709  C8   DG   289      50.350  32.316  53.885  0.07 36.00           C  
HETATM  710  N9   DG   289      51.346  31.661  54.571  0.05 77.00           N  
HETATM  711  H1   DG   289      53.363  29.291  50.667  0.35 20.00           H  
HETATM  712  H21  DG   289      54.516  27.878  52.106  0.42 35.00           H  
HETATM  713  H22  DG   289      54.441  28.107  53.800  0.42 35.00           H  
HETATM  714  P    DA   290      54.456  33.400  58.955  1.16 59.00           P  
HETATM  715  O1P  DA   290      54.372  33.016  60.364 -0.77 61.00           O  
HETATM  716  O2P  DA   290      54.229  34.838  58.646 -0.77 61.00           O1-
HETATM  717  C5'  DA   290      56.688  31.984  58.898 -0.00 69.00           C  
HETATM  718  O5'  DA   290      55.881  33.085  58.329 -0.49 54.00           O  
HETATM  719  C4'  DA   290      57.896  31.621  57.928  0.16 29.00           C  
HETATM  720  O4'  DA   290      57.364  31.353  56.648 -0.36 91.00           O  
HETATM  721  C3'  DA   290      58.790  32.890  57.860  0.07 13.00           C  
HETATM  722  O3'  DA   290      60.101  32.438  57.773 -0.52 32.00           O  
HETATM  723  C2'  DA   290      58.313  33.631  56.574 -0.08 54.00           C  
HETATM  724  C1'  DA   290      57.834  32.383  55.817  0.04 31.00           C  
HETATM  725  N1   DA   290      56.210  32.175  51.014 -0.76 24.00           N  
HETATM  726  C2   DA   290      57.269  31.607  51.635  0.57 16.00           C  
HETATM  727  N3   DA   290      57.534  31.701  52.901 -0.74 17.00           N  
HETATM  728  C4   DA   290      56.611  32.428  53.598  0.38  0.00           C  
HETATM  729  C5   DA   290      55.545  33.071  53.089  0.07 25.00           C  
HETATM  730  C6   DA   290      55.329  32.935  51.690  0.68 97.00           C  
HETATM  731  N6   DA   290      54.301  33.243  50.966 -0.91 23.00           N  
HETATM  732  N7   DA   290      54.856  33.798  54.061 -0.61 75.00           N  
HETATM  733  C8   DA   290      55.647  33.521  55.105  0.16  7.00           C  
HETATM  734  N9   DA   290      56.728  32.718  54.880 -0.02 68.00           N  
HETATM  735  H61  DA   290      54.344  32.914  50.012  0.41 67.00           H  
HETATM  736  H62  DA   290      53.552  33.793  51.361  0.41 67.00           H  
HETATM  737  P    DG   291      61.360  33.359  57.960  1.16 59.00           P  
HETATM  738  O1P  DG   291      62.496  32.622  58.526 -0.77 61.00           O  
HETATM  739  O2P  DG   291      60.929  34.532  58.720 -0.77 61.00           O1-
HETATM  740  C5'  DG   291      61.995  32.854  55.462 -0.00 69.00           C  
HETATM  741  O5'  DG   291      61.769  33.820  56.442 -0.49 54.00           O  
HETATM  742  C4'  DG   291      61.669  33.373  54.065  0.16 29.00           C  
HETATM  743  O4'  DG   291      60.288  33.578  53.769 -0.36 91.00           O  
HETATM  744  C3'  DG   291      62.442  34.658  53.705  0.07 13.00           C  
HETATM  745  O3'  DG   291      63.764  34.405  53.365 -0.52 32.00           O  
HETATM  746  C2'  DG   291      61.533  35.316  52.618 -0.08 54.00           C  
HETATM  747  C1'  DG   291      60.366  34.343  52.523  0.03 58.00           C  
HETATM  748  N1   DG   291      57.176  35.129  48.477 -0.50 53.00           N  
HETATM  749  C2   DG   291      58.317  34.392  48.572  0.74 32.00           C  
HETATM  750  N2   DG   291      58.825  33.912  47.451 -0.92 30.00           N  
HETATM  751  N3   DG   291      59.093  34.311  49.658 -0.66 36.00           N  
HETATM  752  C4   DG   291      58.557  34.914  50.717  0.18 14.00           C  
HETATM  753  C5   DG   291      57.327  35.483  50.770  0.19 91.00           C  
HETATM  754  C6   DG   291      56.540  35.667  49.585  0.49 18.00           C  
HETATM  755  O6   DG   291      55.461  36.261  49.471 -0.56 99.00           O  
HETATM  756  N7   DG   291      57.108  35.919  52.110 -0.57 25.00           N  
HETATM  757  C8   DG   291      58.147  35.639  52.776  0.07 36.00           C  
HETATM  758  N9   DG   291      59.110  34.974  51.979  0.05 77.00           N  
HETATM  759  H1   DG   291      56.880  35.442  47.563  0.35 20.00           H  
HETATM  760  H21  DG   291      58.401  34.147  46.565  0.42 35.00           H  
HETATM  761  H22  DG   291      59.740  33.498  47.550  0.42 35.00           H  
HETATM  762  P    DC   292      64.936  35.512  52.941  1.16 59.00           P  
HETATM  763  O1P  DC   292      66.297  34.965  53.025 -0.77 61.00           O  
HETATM  764  O2P  DC   292      64.624  36.772  53.713 -0.77 61.00           O1-
HETATM  765  C5'  DC   292      64.620  34.834  50.439 -0.00 69.00           C  
HETATM  766  O5'  DC   292      64.595  35.853  51.393 -0.49 54.00           O  
HETATM  767  C4'  DC   292      63.967  35.339  49.164  0.16 29.00           C  
HETATM  768  O4'  DC   292      62.508  35.530  49.101 -0.36 91.00           O  
HETATM  769  C3'  DC   292      64.652  36.613  48.788  0.07 13.00           C  
HETATM  770  O3'  DC   292      64.914  36.576  47.376 -0.52 32.00           O  
HETATM  771  C2'  DC   292      63.513  37.537  48.970 -0.08 54.00           C  
HETATM  772  C1'  DC   292      62.264  36.793  48.531 -0.01 16.00           C  
HETATM  773  N1   DC   292      60.973  37.410  49.058 -0.03 39.00           N  
HETATM  774  C2   DC   292      59.999  37.797  48.147  0.79 59.00           C  
HETATM  775  O2   DC   292      60.021  37.328  46.994 -0.65 48.00           O  
HETATM  776  N3   DC   292      58.912  38.528  48.499 -0.77 48.00           N  
HETATM  777  C4   DC   292      58.768  38.853  49.756  0.84 39.00           C  
HETATM  778  N4   DC   292      57.631  39.406  50.001 -0.97 73.00           N  
HETATM  779  C5   DC   292      59.687  38.486  50.773 -0.52 22.00           C  
HETATM  780  C6   DC   292      60.857  37.914  50.366 -0.01 83.00           C  
HETATM  781  H41  DC   292      56.998  39.534  49.224  0.43 14.00           H  
HETATM  782  H42  DC   292      57.240  39.488  50.929  0.43 14.00           H  
HETATM  783  P    DC   293      65.882  37.607  46.671  1.16 59.00           P  
HETATM  784  O1P  DC   293      66.963  36.825  45.981 -0.77 61.00           O  
HETATM  785  O2P  DC   293      66.335  38.610  47.653 -0.77 61.00           O1-
HETATM  786  C5'  DC   293      64.657  37.789  44.267 -0.00 69.00           C  
HETATM  787  O5'  DC   293      64.904  38.314  45.570 -0.49 54.00           O  
HETATM  788  C4'  DC   293      63.942  38.611  43.183  0.16 29.00           C  
HETATM  789  O4'  DC   293      62.662  38.881  43.685 -0.36 91.00           O  
HETATM  790  C3'  DC   293      64.700  39.867  42.878  0.07 13.00           C  
HETATM  791  O3'  DC   293      64.651  39.883  41.393 -0.52 32.00           O  
HETATM  792  C2'  DC   293      63.818  40.967  43.466 -0.08 54.00           C  
HETATM  793  C1'  DC   293      62.423  40.271  43.530 -0.01 16.00           C  
HETATM  794  N1   DC   293      61.587  40.756  44.700 -0.03 39.00           N  
HETATM  795  C2   DC   293      60.507  41.538  44.440  0.79 59.00           C  
HETATM  796  O2   DC   293      60.085  41.851  43.265 -0.65 48.00           O  
HETATM  797  N3   DC   293      59.785  41.897  45.478 -0.77 48.00           N  
HETATM  798  C4   DC   293      60.085  41.507  46.689  0.84 39.00           C  
HETATM  799  N4   DC   293      59.185  41.818  47.620 -0.97 73.00           N  
HETATM  800  C5   DC   293      61.118  40.653  47.003 -0.52 22.00           C  
HETATM  801  C6   DC   293      62.007  40.446  46.001 -0.01 83.00           C  
HETATM  802  H41  DC   293      58.410  42.368  47.277  0.43 14.00           H  
HETATM  803  H42  DC   293      59.309  41.554  48.587  0.43 14.00           H  
HETATM  804  P    DT   294      65.483  40.961  40.589  1.16 59.00           P  
HETATM  805  O1P  DT   294      65.773  40.592  39.223 -0.77 61.00           O  
HETATM  806  O2P  DT   294      66.580  41.372  41.475 -0.77 61.00           O1-
HETATM  807  C5'  DT   294      63.194  41.994  39.902 -0.00 69.00           C  
HETATM  808  O5'  DT   294      64.483  42.215  40.422 -0.49 54.00           O  
HETATM  809  C4'  DT   294      62.316  43.217  39.889  0.16 29.00           C  
HETATM  810  O4'  DT   294      61.553  43.453  41.056 -0.36 91.00           O  
HETATM  811  C3'  DT   294      63.051  44.496  39.519  0.07 13.00           C  
HETATM  812  O3'  DT   294      62.670  45.180  38.371 -0.52 32.00           O  
HETATM  813  C2'  DT   294      63.032  45.224  40.926 -0.08 54.00           C  
HETATM  814  C1'  DT   294      61.685  44.798  41.444  0.06 80.00           C  
HETATM  815  N1   DT   294      61.463  44.855  42.930 -0.02 39.00           N  
HETATM  816  C2   DT   294      60.323  45.548  43.332  0.56 77.00           C  
HETATM  817  O2   DT   294      59.624  46.205  42.575 -0.58 81.00           O  
HETATM  818  N3   DT   294      59.940  45.522  44.590 -0.43 40.00           N  
HETATM  819  C4   DT   294      60.675  45.009  45.607  0.51 94.00           C  
HETATM  820  O4   DT   294      60.196  44.960  46.732 -0.55 63.00           O  
HETATM  821  C5   DT   294      61.969  44.448  45.275  0.00 25.00           C  
HETATM  822  C6   DT   294      62.278  44.421  43.925 -0.22  9.00           C  
HETATM  823  C7   DT   294      62.836  43.915  46.346 -0.22 69.00           C  
HETATM  824  H3   DT   294      59.084  46.006  44.820  0.34 20.00           H  
HETATM  825  P    DT   295      63.353  46.575  37.996  1.16 59.00           P  
HETATM  826  O1P  DT   295      63.393  46.639  36.542 -0.77 61.00           O  
HETATM  827  O2P  DT   295      64.641  46.827  38.764 -0.77 61.00           O1-
HETATM  828  C5'  DT   295      60.958  47.636  38.021 -0.00 69.00           C  
HETATM  829  O5'  DT   295      62.291  47.649  38.481 -0.49 54.00           O  
HETATM  830  C4'  DT   295      60.204  48.700  38.852  0.16 29.00           C  
HETATM  831  O4'  DT   295      60.098  48.285  40.246 -0.36 91.00           O  
HETATM  832  C3'  DT   295      60.771  50.117  38.772  0.07 13.00           C  
HETATM  833  O3'  DT   295      59.875  51.147  38.266 -0.52 32.00           O  
HETATM  834  C2'  DT   295      61.120  50.374  40.193 -0.08 54.00           C  
HETATM  835  C1'  DT   295      60.138  49.524  40.926  0.06 80.00           C  
HETATM  836  N1   DT   295      60.617  49.209  42.344 -0.02 39.00           N  
HETATM  837  C2   DT   295      59.804  49.598  43.399  0.56 77.00           C  
HETATM  838  O2   DT   295      58.801  50.236  43.380 -0.58 81.00           O  
HETATM  839  N3   DT   295      60.165  49.213  44.659 -0.43 40.00           N  
HETATM  840  C4   DT   295      61.341  48.559  45.002  0.51 94.00           C  
HETATM  841  O4   DT   295      61.519  48.387  46.213 -0.55 63.00           O  
HETATM  842  C5   DT   295      62.203  48.249  43.875  0.00 25.00           C  
HETATM  843  C6   DT   295      61.833  48.539  42.580 -0.22  9.00           C  
HETATM  844  C7   DT   295      63.575  47.528  44.037 -0.22 69.00           C  
HETATM  845  H3   DT   295      59.623  49.641  45.396  0.34 20.00           H  
HETATM  846  P    DT   296      60.508  52.547  37.870  1.16 59.00           P  
HETATM  847  O1P  DT   296      59.547  52.992  36.880 -0.77 61.00           O  
HETATM  848  O2P  DT   296      61.947  52.373  37.656 -0.77 61.00           O1-
HETATM  849  C5'  DT   296      59.171  54.032  39.409 -0.00 69.00           C  
HETATM  850  O5'  DT   296      60.344  53.374  39.189 -0.49 54.00           O  
HETATM  851  C4'  DT   296      58.891  54.641  40.786  0.16 29.00           C  
HETATM  852  O4'  DT   296      59.260  53.776  41.797 -0.36 91.00           O  
HETATM  853  C3'  DT   296      59.865  55.867  40.966  0.07 13.00           C  
HETATM  854  O3'  DT   296      59.206  57.050  40.590 -0.52 32.00           O  
HETATM  855  C2'  DT   296      60.217  55.765  42.420 -0.08 54.00           C  
HETATM  856  C1'  DT   296      59.470  54.594  42.989  0.06 80.00           C  
HETATM  857  N1   DT   296      60.324  53.838  43.998 -0.02 39.00           N  
HETATM  858  C2   DT   296      59.767  53.714  45.330  0.56 77.00           C  
HETATM  859  O2   DT   296      58.776  54.286  45.705 -0.58 81.00           O  
HETATM  860  N3   DT   296      60.437  52.875  46.191 -0.43 40.00           N  
HETATM  861  C4   DT   296      61.687  52.333  46.018  0.51 94.00           C  
HETATM  862  O4   DT   296      62.232  51.741  46.920 -0.55 63.00           O  
HETATM  863  C5   DT   296      62.177  52.522  44.643  0.00 25.00           C  
HETATM  864  C6   DT   296      61.510  53.227  43.743 -0.22  9.00           C  
HETATM  865  C7   DT   296      63.392  51.778  44.229 -0.22 69.00           C  
HETATM  866  H3   DT   296      60.089  52.803  47.136  0.34 20.00           H  
HETATM  867  P    DT   297      59.881  58.470  40.790  1.16 59.00           P  
HETATM  868  O1P  DT   297      59.014  59.444  40.071 -0.77 61.00           O  
HETATM  869  O2P  DT   297      61.287  58.453  40.406 -0.77 61.00           O1-
HETATM  870  C5'  DT   297      58.472  58.954  42.949 -0.00 69.00           C  
HETATM  871  O5'  DT   297      59.774  58.944  42.333 -0.49 54.00           O  
HETATM  872  C4'  DT   297      58.567  58.930  44.478  0.16 29.00           C  
HETATM  873  O4'  DT   297      59.093  57.714  44.945 -0.36 91.00           O  
HETATM  874  C3'  DT   297      59.467  60.064  44.874  0.07 13.00           C  
HETATM  875  O3'  DT   297      58.711  61.268  45.017 -0.52 32.00           O  
HETATM  876  C2'  DT   297      60.014  59.557  46.169 -0.08 54.00           C  
HETATM  877  C1'  DT   297      59.570  58.048  46.226  0.06 80.00           C  
HETATM  878  N1   DT   297      60.786  57.174  46.462 -0.02 39.00           N  
HETATM  879  C2   DT   297      60.952  56.667  47.724  0.56 77.00           C  
HETATM  880  O2   DT   297      60.284  57.021  48.695 -0.58 81.00           O  
HETATM  881  N3   DT   297      61.858  55.654  47.906 -0.43 40.00           N  
HETATM  882  C4   DT   297      62.842  55.362  47.044  0.51 94.00           C  
HETATM  883  O4   DT   297      63.792  54.720  47.423 -0.55 63.00           O  
HETATM  884  C5   DT   297      62.717  56.012  45.726  0.00 25.00           C  
HETATM  885  C6   DT   297      61.703  56.892  45.488 -0.22  9.00           C  
HETATM  886  C7   DT   297      63.759  55.833  44.665 -0.22 69.00           C  
HETATM  887  H3   DT   297      61.744  55.237  48.819  0.34 20.00           H  
HETATM  888  P    DT   298      59.313  62.740  45.303  1.16 59.00           P  
HETATM  889  O1P  DT   298      58.327  63.833  45.096 -0.77 61.00           O  
HETATM  890  O2P  DT   298      60.635  62.810  44.605 -0.77 61.00           O1-
HETATM  891  C5'  DT   298      58.564  62.807  47.953 -0.00 69.00           C  
HETATM  892  O5'  DT   298      59.584  62.710  46.887 -0.49 54.00           O  
HETATM  893  C4'  DT   298      59.181  62.419  49.303  0.16 29.00           C  
HETATM  894  O4'  DT   298      59.824  61.159  49.266 -0.36 91.00           O  
HETATM  895  C3'  DT   298      60.287  63.403  49.517  0.07 13.00           C  
HETATM  896  O3'  DT   298      59.794  64.585  50.204 -0.52 32.00           O  
HETATM  897  C2'  DT   298      61.293  62.618  50.330 -0.08 54.00           C  
HETATM  898  C1'  DT   298      60.951  61.164  50.135  0.06 80.00           C  
HETATM  899  N1   DT   298      62.095  60.246  49.606 -0.02 39.00           N  
HETATM  900  C2   DT   298      62.567  59.303  50.490  0.56 77.00           C  
HETATM  901  O2   DT   298      62.134  59.065  51.625 -0.58 81.00           O  
HETATM  902  N3   DT   298      63.596  58.527  50.087 -0.43 40.00           N  
HETATM  903  C4   DT   298      64.185  58.590  48.830  0.51 94.00           C  
HETATM  904  O4   DT   298      65.164  57.874  48.489 -0.55 63.00           O  
HETATM  905  C5   DT   298      63.588  59.514  47.882  0.00 25.00           C  
HETATM  906  C6   DT   298      62.540  60.276  48.300 -0.22  9.00           C  
HETATM  907  C7   DT   298      64.031  59.645  46.427 -0.22 69.00           C  
HETATM  908  H3   DT   298      64.066  58.004  50.811  0.34 20.00           H  
HETATM  909  P    DA   299      60.777  65.877  50.530  1.16 59.00           P  
HETATM  910  O1P  DA   299      59.969  66.941  51.045 -0.77 61.00           O  
HETATM  911  O2P  DA   299      61.515  66.230  49.278 -0.77 61.00           O1-
HETATM  912  C5'  DA   299      61.661  65.109  52.952 -0.00 69.00           C  
HETATM  913  O5'  DA   299      61.827  65.431  51.578 -0.49 54.00           O  
HETATM  914  C4'  DA   299      62.936  64.530  53.564  0.16 29.00           C  
HETATM  915  O4'  DA   299      63.287  63.133  53.099 -0.36 91.00           O  
HETATM  916  C3'  DA   299      64.079  65.411  53.254  0.07 13.00           C  
HETATM  917  O3'  DA   299      64.276  66.328  54.341 -0.52 32.00           O  
HETATM  918  C2'  DA   299      65.259  64.473  53.073 -0.08 54.00           C  
HETATM  919  C1'  DA   299      64.678  63.032  53.424  0.04 31.00           C  
HETATM  920  N1   DA   299      68.164  59.172  53.311 -0.76 24.00           N  
HETATM  921  C2   DA   299      67.640  59.887  54.338  0.57 16.00           C  
HETATM  922  N3   DA   299      66.639  60.796  54.351 -0.74 17.00           N  
HETATM  923  C4   DA   299      66.053  61.013  53.079  0.38  0.00           C  
HETATM  924  C5   DA   299      66.491  60.305  51.955  0.07 25.00           C  
HETATM  925  C6   DA   299      67.594  59.372  52.118  0.68 97.00           C  
HETATM  926  N6   DA   299      68.358  58.927  51.124 -0.91 23.00           N  
HETATM  927  N7   DA   299      65.837  60.841  50.783 -0.61 75.00           N  
HETATM  928  C8   DA   299      65.101  61.815  51.313  0.16  7.00           C  
HETATM  929  N9   DA   299      65.228  61.959  52.621 -0.02 68.00           N  
HETATM  930  H61  DA   299      69.112  58.293  51.346  0.41 67.00           H  
HETATM  931  H62  DA   299      68.180  59.194  50.167  0.41 67.00           H  
HETATM  932  P    DT   300      65.385  67.515  54.258  1.16 59.00           P  
HETATM  933  O1P  DT   300      65.066  68.535  55.289 -0.77 61.00           O  
HETATM  934  O2P  DT   300      65.415  67.999  52.829 -0.77 61.00           O1-
HETATM  935  C5'  DT   300      66.822  66.279  55.949 -0.00 69.00           C  
HETATM  936  O5'  DT   300      66.709  66.829  54.682 -0.49 54.00           O  
HETATM  937  C4'  DT   300      68.059  65.487  56.228  0.16 29.00           C  
HETATM  938  O4'  DT   300      68.034  64.312  55.361 -0.36 91.00           O  
HETATM  939  C3'  DT   300      69.447  66.121  56.007  0.07 13.00           C  
HETATM  940  O3'  DT   300      70.078  66.138  57.284 -0.52 32.00           O  
HETATM  941  C2'  DT   300      70.132  65.139  55.045 -0.08 54.00           C  
HETATM  942  C1'  DT   300      69.379  63.846  55.300  0.06 80.00           C  
HETATM  943  N1   DT   300      69.598  62.949  54.128 -0.02 39.00           N  
HETATM  944  C2   DT   300      70.529  61.880  54.296  0.56 77.00           C  
HETATM  945  O2   DT   300      71.034  61.553  55.334 -0.58 81.00           O  
HETATM  946  N3   DT   300      70.838  61.123  53.154 -0.43 40.00           N  
HETATM  947  C4   DT   300      70.373  61.430  51.858  0.51 94.00           C  
HETATM  948  O4   DT   300      70.763  60.885  50.868 -0.55 63.00           O  
HETATM  949  C5   DT   300      69.371  62.464  51.826  0.00 25.00           C  
HETATM  950  C6   DT   300      68.910  63.036  52.972 -0.22  9.00           C  
HETATM  951  C7   DT   300      68.742  62.832  50.483 -0.22 69.00           C  
HETATM  952  H3   DT   300      71.574  60.453  53.321  0.34 20.00           H  
HETATM  953  P    DT   301      71.319  66.949  57.507  1.16 59.00           P  
HETATM  954  O1P  DT   301      71.294  67.465  58.933 -0.77 61.00           O  
HETATM  955  O2P  DT   301      71.426  67.845  56.423 -0.77 61.00           O1-
HETATM  956  C5'  DT   301      72.636  64.656  58.145 -0.00 69.00           C  
HETATM  957  O5'  DT   301      72.475  65.824  57.304 -0.49 54.00           O  
HETATM  958  C4'  DT   301      73.989  64.036  57.942  0.16 29.00           C  
HETATM  959  O4'  DT   301      74.010  63.355  56.755 -0.36 91.00           O  
HETATM  960  C3'  DT   301      75.100  65.035  57.901  0.07 13.00           C  
HETATM  961  O3'  DT   301      76.146  64.637  58.760 -0.52 32.00           O  
HETATM  962  C2'  DT   301      75.589  65.038  56.445 -0.08 54.00           C  
HETATM  963  C1'  DT   301      75.217  63.655  55.973  0.06 80.00           C  
HETATM  964  N1   DT   301      74.838  63.603  54.492 -0.02 39.00           N  
HETATM  965  C2   DT   301      75.538  62.555  53.898  0.56 77.00           C  
HETATM  966  O2   DT   301      76.439  61.810  54.338 -0.58 81.00           O  
HETATM  967  N3   DT   301      75.311  62.431  52.544 -0.43 40.00           N  
HETATM  968  C4   DT   301      74.398  63.099  51.814  0.51 94.00           C  
HETATM  969  O4   DT   301      74.235  62.849  50.629 -0.55 63.00           O  
HETATM  970  C5   DT   301      73.656  64.152  52.520  0.00 25.00           C  
HETATM  971  C6   DT   301      73.892  64.313  53.848 -0.22  9.00           C  
HETATM  972  C7   DT   301      72.644  65.075  51.845 -0.22 69.00           C  
HETATM  973  H3   DT   301      75.826  61.766  51.986  0.34 20.00           H  
HETATM  974  P    DG   302      77.389  65.623  59.144  1.16 59.00           P  
HETATM  975  O1P  DG   302      77.679  65.301  60.546 -0.77 61.00           O  
HETATM  976  O2P  DG   302      77.185  67.015  58.738 -0.77 61.00           O1-
HETATM  977  C5'  DG   302      79.131  63.818  58.248 -0.00 69.00           C  
HETATM  978  O5'  DG   302      78.517  65.076  58.149 -0.49 54.00           O  
HETATM  979  C4'  DG   302      80.050  63.457  57.195  0.16 29.00           C  
HETATM  980  O4'  DG   302      79.296  63.360  55.997 -0.36 91.00           O  
HETATM  981  C3'  DG   302      81.078  64.528  56.923  0.07 13.00           C  
HETATM  982  O3'  DG   302      82.354  63.883  57.044 -0.52 32.00           O  
HETATM  983  C2'  DG   302      80.773  65.089  55.520 -0.08 54.00           C  
HETATM  984  C1'  DG   302      80.095  63.808  54.961  0.03 58.00           C  
HETATM  985  N1   DG   302      79.165  62.501  50.206 -0.50 53.00           N  
HETATM  986  C2   DG   302      80.183  62.165  51.071  0.74 32.00           C  
HETATM  987  N2   DG   302      81.135  61.446  50.594 -0.92 30.00           N  
HETATM  988  N3   DG   302      80.202  62.470  52.321 -0.66 36.00           N  
HETATM  989  C4   DG   302      79.243  63.423  52.605  0.18 14.00           C  
HETATM  990  C5   DG   302      78.298  63.920  51.837  0.19 91.00           C  
HETATM  991  C6   DG   302      78.157  63.371  50.471  0.49 18.00           C  
HETATM  992  O6   DG   302      77.412  63.748  49.543 -0.56 99.00           O  
HETATM  993  N7   DG   302      77.597  64.968  52.481 -0.57 25.00           N  
HETATM  994  C8   DG   302      78.158  64.922  53.646  0.07 36.00           C  
HETATM  995  N9   DG   302      79.153  64.007  53.810  0.05 77.00           N  
HETATM  996  H1   DG   302      79.341  62.300  49.232  0.35 20.00           H  
HETATM  997  H21  DG   302      81.106  61.241  49.606  0.42 35.00           H  
HETATM  998  H22  DG   302      81.895  61.140  51.185  0.42 35.00           H  
HETATM  999  P   DG3   303      83.761  64.628  56.927  1.16 59.00           P  
HETATM 1000  O1P DG3   303      84.776  63.883  57.723 -0.77 61.00           O  
HETATM 1001  O2P DG3   303      83.522  66.064  57.164 -0.77 61.00           O  
HETATM 1002  C5' DG3   303      84.314  63.234  54.765 -0.00 69.00           C  
HETATM 1003  O5' DG3   303      84.125  64.498  55.369 -0.49 54.00           O  
HETATM 1004  C4' DG3   303      84.723  63.008  53.297  0.16 29.00           C  
HETATM 1005  O4' DG3   303      83.538  63.162  52.446 -0.36 91.00           O  
HETATM 1006  C3' DG3   303      85.762  64.017  52.693  0.07 13.00           C  
HETATM 1007  O3' DG3   303      86.876  63.235  52.316 -0.65 49.00           O  
HETATM 1008  C2' DG3   303      85.142  64.633  51.424 -0.08 54.00           C  
HETATM 1009  C1' DG3   303      83.989  63.639  51.161  0.03 58.00           C  
HETATM 1010  N1  DG3   303      81.494  64.155  46.666 -0.50 53.00           N  
HETATM 1011  C2  DG3   303      82.696  63.655  46.947  0.74 32.00           C  
HETATM 1012  N2  DG3   303      83.270  63.145  45.913 -0.92 30.00           N  
HETATM 1013  N3  DG3   303      83.300  63.765  48.125 -0.66 36.00           N  
HETATM 1014  C4  DG3   303      82.589  64.350  49.124  0.18 14.00           C  
HETATM 1015  C5  DG3   303      81.336  64.858  48.952  0.19 91.00           C  
HETATM 1016  C6  DG3   303      80.851  64.984  47.536  0.49 18.00           C  
HETATM 1017  O6  DG3   303      79.858  65.617  47.137 -0.56 99.00           O  
HETATM 1018  N7  DG3   303      80.858  65.300  50.214 -0.57 25.00           N  
HETATM 1019  C8  DG3   303      81.879  65.087  51.038  0.07 36.00           C  
HETATM 1020  N9  DG3   303      82.936  64.423  50.466  0.05 77.00           N  
HETATM 1021  H1  DG3   303      81.180  64.106  45.708  0.35 20.00           H  
HETATM 1022  H21 DG3   303      82.810  63.084  45.016  0.42 35.00           H  
HETATM 1023  H22 DG3   303      84.172  62.752  46.143  0.42 35.00           H  
HETATM 1024  H3T DG3   303      87.373  63.013  53.106  0.43 96.00           H  
TER   
HETATM 1025  O   WAT   380      46.024  48.873  42.122 -0.83 40.00           O  
HETATM 1026  H1  WAT   380      45.859  48.463  41.273  0.41 70.00           H  
HETATM 1027  H2  WAT   380      45.797  49.793  41.991  0.41 70.00           H  
HETATM 1028  O   WAT   381      47.589  52.179  42.320 -0.83 40.00           O  
HETATM 1029  H1  WAT   381      46.667  52.161  42.064  0.41 70.00           H  
HETATM 1030  H2  WAT   381      47.579  51.996  43.260  0.41 70.00           H  
HETATM 1031  O   WAT   382      50.259  52.008  41.259 -0.83 40.00           O  
HETATM 1032  H1  WAT   382      50.953  52.636  41.061  0.41 70.00           H  
HETATM 1033  H2  WAT   382      50.645  51.421  41.908  0.41 70.00           H  
HETATM 1034  O   WAT   383      47.253  46.085  44.892 -0.83 40.00           O  
HETATM 1035  H1  WAT   383      46.888  45.953  45.767  0.41 70.00           H  
HETATM 1036  H2  WAT   383      47.870  45.362  44.780  0.41 70.00           H  
HETATM 1037  O   WAT   384      47.397  46.270  42.008 -0.83 40.00           O  
HETATM 1038  H1  WAT   384      47.902  45.489  41.789  0.41 70.00           H  
HETATM 1039  H2  WAT   384      46.982  46.526  41.184  0.41 70.00           H  
HETATM 1040  O   WAT   385      45.904  47.208  39.958 -0.83 40.00           O  
HETATM 1041  H1  WAT   385      46.269  47.448  39.106  0.41 70.00           H  
HETATM 1042  H2  WAT   385      44.955  47.249  39.832  0.41 70.00           H  
HETATM 1043  O   WAT   386      49.980  45.840  43.669 -0.83 40.00           O  
HETATM 1044  H1  WAT   386      49.902  45.145  43.016  0.41 70.00           H  
HETATM 1045  H2  WAT   386      50.183  46.625  43.160  0.41 70.00           H  
HETATM 1046  O   WAT   387      49.233  47.840  46.468 -0.83 40.00           O  
HETATM 1047  H1  WAT   387      48.784  48.685  46.438  0.41 70.00           H  
HETATM 1048  H2  WAT   387      48.947  47.387  45.675  0.41 70.00           H  
HETATM 1049  O   WAT   388      47.512  51.288  44.675 -0.83 40.00           O  
HETATM 1050  H1  WAT   388      47.424  51.716  45.527  0.41 70.00           H  
HETATM 1051  H2  WAT   388      47.572  50.355  44.881  0.41 70.00           H  
HETATM 1052  O   WAT   389      46.332  45.747  47.366 -0.83 40.00           O  
HETATM 1053  H1  WAT   389      46.317  44.791  47.406  0.41 70.00           H  
HETATM 1054  H2  WAT   389      46.504  46.021  48.268  0.41 70.00           H  
HETATM 1055  O   WAT   390      49.590  49.110  36.929 -0.83 40.00           O  
HETATM 1056  H1  WAT   390      49.123  48.461  37.454  0.41 70.00           H  
HETATM 1057  H2  WAT   390      49.391  49.947  37.351  0.41 70.00           H  
HETATM 1058  O   WAT   391      52.915  50.909  41.566 -0.83 40.00           O  
HETATM 1059  H1  WAT   391      53.788  50.542  41.703  0.41 70.00           H  
HETATM 1060  H2  WAT   391      53.019  51.845  41.734  0.41 70.00           H  
HETATM 1061  O   WAT   392      48.914  43.963  41.588 -0.83 40.00           O  
HETATM 1062  H1  WAT   392      48.833  43.095  41.983  0.41 70.00           H  
HETATM 1063  H2  WAT   392      49.289  43.799  40.722  0.41 70.00           H  
HETATM 1064  O   WAT   393      52.584  53.800  41.612 -0.83 40.00           O  
HETATM 1065  H1  WAT   393      52.968  54.568  41.191  0.41 70.00           H  
HETATM 1066  H2  WAT   393      52.706  53.953  42.548  0.41 70.00           H  
HETATM 1067  O   WAT   394      48.711  43.358  44.982 -0.83 40.00           O  
HETATM 1068  H1  WAT   394      48.945  42.620  44.419  0.41 70.00           H  
HETATM 1069  H2  WAT   394      49.550  43.678  45.317  0.41 70.00           H  
HETATM 1070  O   WAT   395      46.626  42.993  46.744 -0.83 40.00           O  
HETATM 1071  H1  WAT   395      47.403  43.116  46.199  0.41 70.00           H  
HETATM 1072  H2  WAT   395      46.152  42.275  46.326  0.41 70.00           H  
HETATM 1073  O   WAT   396      50.177  45.063  47.669 -0.83 40.00           O  
HETATM 1074  H1  WAT   396      50.156  45.900  47.204  0.41 70.00           H  
HETATM 1075  H2  WAT   396      50.890  45.158  48.301  0.41 70.00           H  
HETATM 1076  O   WAT   397      47.774  49.062  49.527 -0.83 40.00           O  
HETATM 1077  H1  WAT   397      47.693  49.037  48.573  0.41 70.00           H  
HETATM 1078  H2  WAT   397      48.637  49.444  49.685  0.41 70.00           H  
HETATM 1079  O   WAT   398      52.918  54.523  44.046 -0.83 40.00           O  
HETATM 1080  H1  WAT   398      53.286  53.930  44.700  0.41 70.00           H  
HETATM 1081  H2  WAT   398      53.138  55.399  44.364  0.41 70.00           H  
HETATM 1082  O   WAT   399      51.059  48.051  48.548 -0.83 40.00           O  
HETATM 1083  H1  WAT   399      50.407  48.051  47.848  0.41 70.00           H  
HETATM 1084  H2  WAT   399      50.858  48.831  49.064  0.41 70.00           H  
HETATM 1085  O   WAT   400      46.539  46.677  50.317 -0.83 40.00           O  
HETATM 1086  H1  WAT   400      47.053  46.516  51.110  0.41 70.00           H  
HETATM 1087  H2  WAT   400      46.947  47.448  49.922  0.41 70.00           H  
HETATM 1088  O   WAT   401      46.549  52.528  48.252 -0.83 40.00           O  
HETATM 1089  H1  WAT   401      47.496  52.633  48.338  0.41 70.00           H  
HETATM 1090  H2  WAT   401      46.419  51.584  48.161  0.41 70.00           H  
HETATM 1091  O   WAT   402      51.214  43.210  45.871 -0.83 40.00           O  
HETATM 1092  H1  WAT   402      50.873  43.958  46.360  0.41 70.00           H  
HETATM 1093  H2  WAT   402      52.127  43.139  46.149  0.41 70.00           H  
HETATM 1094  O   WAT   403      50.560  49.636  34.354 -0.83 40.00           O  
HETATM 1095  H1  WAT   403      50.369  49.334  35.242  0.41 70.00           H  
HETATM 1096  H2  WAT   403      50.008  50.410  34.240  0.41 70.00           H  
HETATM 1097  O   WAT   404      49.480  41.314  43.391 -0.83 40.00           O  
HETATM 1098  H1  WAT   404      49.780  40.661  44.024  0.41 70.00           H  
HETATM 1099  H2  WAT   404      50.216  41.420  42.789  0.41 70.00           H  
HETATM 1100  O   WAT   405      55.509  52.518  41.081 -0.83 40.00           O  
HETATM 1101  H1  WAT   405      55.801  52.195  41.933  0.41 70.00           H  
HETATM 1102  H2  WAT   405      56.149  52.167  40.460  0.41 70.00           H  
HETATM 1103  O   WAT   406      55.214  49.315  41.446 -0.83 40.00           O  
HETATM 1104  H1  WAT   406      55.254  48.466  41.886  0.41 70.00           H  
HETATM 1105  H2  WAT   406      55.570  49.149  40.572  0.41 70.00           H  
HETATM 1106  O   WAT   407      42.356  47.895  50.426 -0.83 40.00           O  
HETATM 1107  H1  WAT   407      41.954  47.519  49.644  0.41 70.00           H  
HETATM 1108  H2  WAT   407      42.064  48.807  50.432  0.41 70.00           H  
HETATM 1109  O   WAT   408      48.004  41.194  48.456 -0.83 40.00           O  
HETATM 1110  H1  WAT   408      47.108  40.887  48.587  0.41 70.00           H  
HETATM 1111  H2  WAT   408      47.906  42.056  48.051  0.41 70.00           H  
HETATM 1112  O   WAT   409      40.549  42.270  45.890 -0.83 40.00           O  
HETATM 1113  H1  WAT   409      39.593  42.315  45.887  0.41 70.00           H  
HETATM 1114  H2  WAT   409      40.824  42.966  45.292  0.41 70.00           H  
HETATM 1115  O   WAT   410      56.170  51.124  43.405 -0.83 40.00           O  
HETATM 1116  H1  WAT   410      57.105  51.008  43.570  0.41 70.00           H  
HETATM 1117  H2  WAT   410      55.887  50.291  43.027  0.41 70.00           H  
HETATM 1118  O   WAT   411      45.068  40.800  48.370 -0.83 40.00           O  
HETATM 1119  H1  WAT   411      44.293  40.947  47.829  0.41 70.00           H  
HETATM 1120  H2  WAT   411      44.921  39.943  48.771  0.41 70.00           H  
HETATM 1121  O   WAT   412      51.543  41.136  41.655 -0.83 40.00           O  
HETATM 1122  H1  WAT   412      51.080  40.498  41.113  0.41 70.00           H  
HETATM 1123  H2  WAT   412      52.008  41.690  41.028  0.41 70.00           H  
HETATM 1124  O   WAT   413      45.158  43.239  50.715 -0.83 40.00           O  
HETATM 1125  H1  WAT   413      45.912  42.755  51.052  0.41 70.00           H  
HETATM 1126  H2  WAT   413      45.103  42.985  49.793  0.41 70.00           H  
HETATM 1127  O   WAT   414      52.924  45.857  48.850 -0.83 40.00           O  
HETATM 1128  H1  WAT   414      52.376  46.623  49.015  0.41 70.00           H  
HETATM 1129  H2  WAT   414      53.410  46.078  48.055  0.41 70.00           H  
HETATM 1130  O   WAT   415      54.838  53.053  46.020 -0.83 40.00           O  
HETATM 1131  H1  WAT   415      54.372  52.301  45.653  0.41 70.00           H  
HETATM 1132  H2  WAT   415      55.478  52.669  46.619  0.41 70.00           H  
HETATM 1133  O   WAT   416      50.341  40.943  47.564 -0.83 40.00           O  
HETATM 1134  H1  WAT   416      49.449  41.168  47.831  0.41 70.00           H  
HETATM 1135  H2  WAT   416      50.507  41.495  46.799  0.41 70.00           H  
HETATM 1136  O   WAT   417      56.347  48.384  39.208 -0.83 40.00           O  
HETATM 1137  H1  WAT   417      56.922  48.023  39.883  0.41 70.00           H  
HETATM 1138  H2  WAT   417      55.931  47.618  38.812  0.41 70.00           H  
HETATM 1139  O   WAT   418      54.858  46.100  38.567 -0.83 40.00           O  
HETATM 1140  H1  WAT   418      55.029  45.981  37.632  0.41 70.00           H  
HETATM 1141  H2  WAT   418      53.904  46.081  38.640  0.41 70.00           H  
HETATM 1142  O   WAT   419      56.898  51.249  38.931 -0.83 40.00           O  
HETATM 1143  H1  WAT   419      56.420  50.545  38.493  0.41 70.00           H  
HETATM 1144  H2  WAT   419      57.820  51.011  38.834  0.41 70.00           H  
HETATM 1145  O   WAT   420      53.114  54.716  47.317 -0.83 40.00           O  
HETATM 1146  H1  WAT   420      53.898  55.015  47.777  0.41 70.00           H  
HETATM 1147  H2  WAT   420      53.425  54.019  46.739  0.41 70.00           H  
HETATM 1148  O   WAT   421      54.216  56.647  44.967 -0.83 40.00           O  
HETATM 1149  H1  WAT   421      54.261  57.540  45.309  0.41 70.00           H  
HETATM 1150  H2  WAT   421      55.120  56.335  44.994  0.41 70.00           H  
HETATM 1151  O   WAT   422      44.060  43.109  36.073 -0.83 40.00           O  
HETATM 1152  H1  WAT   422      44.995  43.002  35.899  0.41 70.00           H  
HETATM 1153  H2  WAT   422      43.892  42.550  36.833  0.41 70.00           H  
HETATM 1154  O   WAT   423      50.432  48.567  51.764 -0.83 40.00           O  
HETATM 1155  H1  WAT   423      50.270  49.104  50.988  0.41 70.00           H  
HETATM 1156  H2  WAT   423      51.293  48.846  52.073  0.41 70.00           H  
HETATM 1157  O   WAT   424      53.385  43.247  47.887 -0.83 40.00           O  
HETATM 1158  H1  WAT   424      54.082  43.481  47.274  0.41 70.00           H  
HETATM 1159  H2  WAT   424      53.196  44.059  48.357  0.41 70.00           H  
HETATM 1160  O   WAT   425      50.921  39.594  44.872 -0.83 40.00           O  
HETATM 1161  H1  WAT   425      51.617  39.677  45.524  0.41 70.00           H  
HETATM 1162  H2  WAT   425      50.516  38.747  45.059  0.41 70.00           H  
HETATM 1163  O   WAT   426      42.161  39.947  46.740 -0.83 40.00           O  
HETATM 1164  H1  WAT   426      42.097  39.386  45.967  0.41 70.00           H  
HETATM 1165  H2  WAT   426      41.833  40.797  46.447  0.41 70.00           H  
HETATM 1166  O   WAT   427      44.682  38.671  41.364 -0.83 40.00           O  
HETATM 1167  H1  WAT   427      44.320  39.412  40.879  0.41 70.00           H  
HETATM 1168  H2  WAT   427      45.096  38.125  40.696  0.41 70.00           H  
HETATM 1169  O   WAT   428      47.028  45.128  52.795 -0.83 40.00           O  
HETATM 1170  H1  WAT   428      47.084  44.178  52.694  0.41 70.00           H  
HETATM 1171  H2  WAT   428      47.923  45.438  52.657  0.41 70.00           H  
HETATM 1172  O   WAT   429      49.603  46.076  52.546 -0.83 40.00           O  
HETATM 1173  H1  WAT   429      49.748  46.999  52.336  0.41 70.00           H  
HETATM 1174  H2  WAT   429      50.449  45.769  52.870  0.41 70.00           H  
END
